# Supplementary material for: Integrating multi-omics and machine learning to explore the role of amino acid metabolism in intervertebral disk degeneration
Source: Front Neurol. 2026 May 13;17:1808282. doi: 10.3389/fneur.2026.1808282 (PMC13212091; doi:10.3389/fneur.2026.1808282)
Supplement: Supplementary file 1 [file Table_1.xlsx]

## Sheet: Sheet1
Table S1: Gene Ontology (GO) enrichment analysis results
ONTOLOGY	ID	Description	GeneRatio	BgRatio	RichFactor	FoldEnrichment	zScore	pvalue	p.adjust	qvalue	geneID	Count
BP	GO:0044242	cellular lipid catabolic process	8/43	238/18986	0.0336134453781513	14.8415086965019	10.2378693947272	5.38473685950052e-08	8.43788265883732e-05	5.70782107107055e-05	HADH/PHYH/CYP1B1/PLA2G6/PNPLA2/NAGA/PPT1/GM2A	8
BP	GO:0015804	neutral amino acid transport	5/43	58/18986	0.0862068965517241	38.0633520449078	13.4685696597183	1.96482334224843e-07	0.000153943908865165	0.000104135637139167	SLC7A9/SLC1A4/SLC38A1/SLC6A14/ACE2	5
BP	GO:1902475	L-alpha-amino acid transmembrane transport	5/43	80/18986	0.0625	27.5959302325581	11.3573105370667	9.93670016552683e-07	0.000407047848477462	0.000275348257425724	SLC7A9/SLC1A4/SLC38A1/SLC6A14/ACE2	5
BP	GO:0016042	lipid catabolic process	8/43	351/18986	0.0227920227920228	10.0634731332406	8.1657985238296	1.0390500280216e-06	0.000407047848477462	0.000275348257425724	HADH/PHYH/CYP1B1/PLA2G6/PNPLA2/NAGA/PPT1/GM2A	8
BP	GO:0015807	L-amino acid transport	5/43	102/18986	0.0490196078431373	21.6438668490652	9.95999884695681	3.31864298403398e-06	0.00104006271119625	0.000703552312615203	SLC7A9/SLC1A4/SLC38A1/SLC6A14/ACE2	5
BP	GO:0003333	amino acid transmembrane transport	5/43	108/18986	0.0462962962962963	20.4414298018949	9.65333187755002	4.39708096250618e-06	0.0011173789669725	0.000755853034454916	SLC7A9/SLC1A4/SLC38A1/SLC6A14/ACE2	5
BP	GO:0089718	amino acid import across plasma membrane	4/43	51/18986	0.0784313725490196	34.6301869585043	11.4576846210309	5.27439849609008e-06	0.0011173789669725	0.000755853034454916	SLC1A4/SLC38A1/SLC6A14/ACE2	4
BP	GO:0046466	membrane lipid catabolic process	4/43	52/18986	0.0769230769230769	33.9642218246869	11.3406634484396	5.70455120343333e-06	0.0011173789669725	0.000755853034454916	CYP1B1/NAGA/PPT1/GM2A	4
BP	GO:0015695	organic cation transport	5/43	120/18986	0.0416666666666667	18.3972868217054	9.10851085905175	7.36858849661124e-06	0.00128295313046553	0.000867855978489768	SLC1A4/SLC38A1/SLC6A14/ACTB/ACE2	5
BP	GO:0032328	alanine transport	3/43	18/18986	0.166666666666667	73.5891472868217	14.679535910202	8.62305735938024e-06	0.00130304954236481	0.000881450232869624	SLC1A4/SLC38A1/SLC6A14	3
BP	GO:0006643	membrane lipid metabolic process	6/43	218/18986	0.0275229357798165	12.1523362491999	7.89042240829491	9.14712505808101e-06	0.00130304954236481	0.000881450232869624	CYP1B1/PLA2G6/AGK/NAGA/PPT1/GM2A	6
BP	GO:0046942	carboxylic acid transport	7/43	357/18986	0.0196078431372549	8.65754673962608	6.95895682284423	1.41013160866882e-05	0.00173075300253227	0.00117077101639069	SLC7A9/SLC10A2/SLC1A4/SLC38A1/SLC6A14/ABCC2/ACE2	7
BP	GO:0015849	organic acid transport	7/43	358/18986	0.0195530726256983	8.63336364817461	6.94687524908139	1.43585124651688e-05	0.00173075300253227	0.00117077101639069	SLC7A9/SLC10A2/SLC1A4/SLC38A1/SLC6A14/ABCC2/ACE2	7
BP	GO:1905039	carboxylic acid transmembrane transport	5/43	156/18986	0.032051282051282	14.1517590936196	7.85843622802525	2.62755112072837e-05	0.00294098043298669	0.0019894315628372	SLC7A9/SLC1A4/SLC38A1/SLC6A14/ACE2	5
BP	GO:1903825	organic acid transmembrane transport	5/43	159/18986	0.0314465408805031	13.8847447710984	7.7731843917729	2.87922293031167e-05	0.00300782822119892	0.00203465087075358	SLC7A9/SLC1A4/SLC38A1/SLC6A14/ACE2	5
BP	GO:0006865	amino acid transport	5/43	165/18986	0.0303030303030303	13.3798449612403	7.60940990695426	3.43853565020997e-05	0.00319725434225392	0.00216278851486225	SLC7A9/SLC1A4/SLC38A1/SLC6A14/ACE2	5
BP	GO:0003018	vascular process in circulatory system	6/43	276/18986	0.0217391304347826	9.59858442871587	6.85582551663428	3.46862308987343e-05	0.00319725434225392	0.00216278851486225	SLC1A4/SLC38A1/ABCC2/TFRC/MMP2/ACE2	6
BP	GO:0010232	vascular transport	4/43	88/18986	0.0454545454545455	20.0697674418605	8.54267647911652	4.63154311440286e-05	0.00351752305224338	0.00237943486622717	SLC1A4/SLC38A1/ABCC2/TFRC	4
BP	GO:0150104	transport across blood-brain barrier	4/43	88/18986	0.0454545454545455	20.0697674418605	8.54267647911652	4.63154311440286e-05	0.00351752305224338	0.00237943486622717	SLC1A4/SLC38A1/ABCC2/TFRC	4
BP	GO:0072525	pyridine-containing compound biosynthetic process	3/43	31/18986	0.0967741935483871	42.7291822955739	11.078321793564	4.65353850848554e-05	0.00351752305224338	0.00237943486622717	PNPO/KYNU/PSAT1	3
BP	GO:0015850	organic hydroxy compound transport	6/43	292/18986	0.0205479452054795	9.07263459700541	6.62324393228954	4.74963650342648e-05	0.00351752305224338	0.00237943486622717	SLC10A2/CETP/FURIN/ACTB/STAR/ABCC2	6
BP	GO:0072524	pyridine-containing compound metabolic process	5/43	178/18986	0.0280898876404494	12.4026652730598	7.28216001537262	4.93844972235828e-05	0.00351752305224338	0.00237943486622717	PNPO/GCK/ALDOB/KYNU/PSAT1	5
BP	GO:0015711	organic anion transport	7/43	462/18986	0.0151515151515152	6.68992248062016	5.89895523022877	7.28853487464894e-05	0.00478830469447516	0.00323905741936418	SLC7A9/SLC10A2/SLC1A4/SLC38A1/SLC6A14/ABCC2/ACE2	7
BP	GO:0007035	vacuolar acidification	3/43	36/18986	0.0833333333333333	36.7945736434108	10.2418635596449	7.33371491176795e-05	0.00478830469447516	0.00323905741936418	PPT1/ATP6V0A2/ATP6V1B1	3
BP	GO:0043603	amide metabolic process	7/43	472/18986	0.0148305084745763	6.54818683484431	5.81550048126072	8.3346794983759e-05	0.00522417710958201	0.00353390410731138	FURIN/PLA2G6/ALDOB/AGK/PPT1/GM2A/ACE2	7
BP	GO:0072337	modified amino acid transport	3/43	40/18986	0.075	33.1151162790698	9.68714670513437	0.000100841969477844	0.00607766792968391	0.00411124952486595	SLC7A9/SLC1A4/SLC6A14	3
BP	GO:0046486	glycerolipid metabolic process	6/43	385/18986	0.0155844155844156	6.88106312292359	5.55434955650123	0.000216192800572447	0.0124736514462296	0.00843782420740484	CETP/PLA2G6/PNPLA2/PTEN/AGK/GNPAT	6
BP	GO:0006868	glutamine transport	2/43	10/18986	0.2	88.3069767441861	13.1571480877233	0.000222885922459751	0.0124736514462296	0.00843782420740484	SLC1A4/SLC38A1	2
BP	GO:0035524	proline transmembrane transport	2/43	11/18986	0.181818181818182	80.2790697674419	12.5308099956927	0.000272024342841509	0.0146968055369515	0.00994168083546177	SLC1A4/ACE2	2
BP	GO:1901136	carbohydrate derivative catabolic process	5/43	258/18986	0.0193798449612403	8.5568775914909	5.82266345496436	0.000281394554907239	0.0146968055369515	0.00994168083546177	GCK/ALDOB/DPYS/NAGA/GM2A	5
BP	GO:0051452	intracellular pH reduction	3/43	57/18986	0.0526315789473684	23.2386780905753	8.01120249852265	0.000290747269716335	0.0146968055369515	0.00994168083546177	PPT1/ATP6V0A2/ATP6V1B1	3
BP	GO:0000101	sulfur amino acid transport	2/43	12/18986	0.166666666666667	73.5891472868217	11.9838956438716	0.000325959812494158	0.0154781523084347	0.0104702242801154	SLC7A9/SLC1A4	2
BP	GO:0042364	water-soluble vitamin biosynthetic process	2/43	12/18986	0.166666666666667	73.5891472868217	11.9838956438716	0.000325959812494158	0.0154781523084347	0.0104702242801154	PNPO/PSAT1	2
BP	GO:0015801	aromatic amino acid transport	2/43	13/18986	0.153846153846154	67.9284436493739	11.5008396339068	0.000384671364968853	0.0172222865401769	0.0116500470533424	SLC6A14/ACE2	2
BP	GO:0015824	proline transport	2/43	13/18986	0.153846153846154	67.9284436493739	11.5008396339068	0.000384671364968853	0.0172222865401769	0.0116500470533424	SLC1A4/ACE2	2
BP	GO:0019674	NAD metabolic process	3/43	64/18986	0.046875	20.6969476744186	7.52004688024789	0.000409460403687439	0.017822901460506	0.0120563341085746	GCK/ALDOB/KYNU	3
BP	GO:0006767	water-soluble vitamin metabolic process	3/43	66/18986	0.0454545454545455	20.0697674418605	7.39387233168559	0.000448299957057194	0.0186899899994134	0.0126428777277461	PNPO/CUBN/PSAT1	3
BP	GO:0016125	sterol metabolic process	4/43	159/18986	0.0251572327044025	11.1077958168787	6.09789034046122	0.000453235239296559	0.0186899899994134	0.0126428777277461	CETP/CYP1B1/STAR/CUBN	4
BP	GO:0009410	response to xenobiotic stimulus	6/43	451/18986	0.0133037694013304	5.87407827566648	4.9911385321305	0.00050297322273918	0.0200730605676496	0.0135784583291057	HADH/CYP1B1/ABCC2/TFRC/MMP2/GNPAT	6
BP	GO:0048662	negative regulation of smooth muscle cell proliferation	3/43	70/18986	0.0428571428571429	18.9229235880399	7.15745076846568	0.000532907084882845	0.0200730605676496	0.0135784583291057	PTEN/IGFBP3/ACE2	3
BP	GO:0001503	ossification	6/43	456/18986	0.0131578947368421	5.80966952264382	4.95307720089875	0.000533077918060751	0.0200730605676496	0.0135784583291057	RYR1/PTEN/MMP2/IGFBP3/EIF2AK3/ATP6V1B1	6
BP	GO:0006869	lipid transport	6/43	459/18986	0.0130718954248366	5.77169782641739	4.93051034716842	0.000551805033375999	0.0200730605676496	0.0135784583291057	SLC10A2/CETP/FURIN/STAR/ABCC2/GM2A	6
BP	GO:0007584	response to nutrient	4/43	168/18986	0.0238095238095238	10.5127353266888	5.9004953327743	0.000557778093622906	0.0200730605676496	0.0135784583291057	CYP1B1/KYNU/TFRC/GNPAT	4
BP	GO:0010958	regulation of amino acid import across plasma membrane	2/43	16/18986	0.125	55.1918604651163	10.3317891806361	0.000589253852017793	0.0200730605676496	0.0135784583291057	SLC38A1/ACE2	2
BP	GO:0070071	proton-transporting two-sector ATPase complex assembly	2/43	16/18986	0.125	55.1918604651163	10.3317891806361	0.000589253852017793	0.0200730605676496	0.0135784583291057	ALDOB/ATP6V1B1	2
BP	GO:1903789	regulation of amino acid transmembrane transport	2/43	16/18986	0.125	55.1918604651163	10.3317891806361	0.000589253852017793	0.0200730605676496	0.0135784583291057	SLC38A1/ACE2	2
BP	GO:0006665	sphingolipid metabolic process	4/43	173/18986	0.023121387283237	10.2088990455706	5.79718132718256	0.00062274121355349	0.0204447966747505	0.0138299198948536	PLA2G6/AGK/PPT1/GM2A	4
BP	GO:0048660	regulation of smooth muscle cell proliferation	4/43	174/18986	0.0229885057471264	10.1502272119754	5.77702392711413	0.000636351208961036	0.0204447966747505	0.0138299198948536	PTEN/MMP2/IGFBP3/ACE2	4
BP	GO:0010042	response to manganese ion	2/43	17/18986	0.117647058823529	51.9452804377565	10.012011702412	0.000666861399589828	0.0204447966747505	0.0138299198948536	TFRC/EIF2AK3	2
BP	GO:0015816	glycine transport	2/43	17/18986	0.117647058823529	51.9452804377565	10.012011702412	0.000666861399589828	0.0204447966747505	0.0138299198948536	SLC38A1/SLC6A14	2
BP	GO:0006081	cellular aldehyde metabolic process	3/43	76/18986	0.0394736842105263	17.4290085679315	6.8373456699387	0.000677952771120241	0.0204447966747505	0.0138299198948536	PNPO/CYP1B1/ALDOB	3
BP	GO:0006820	monoatomic anion transport	4/43	177/18986	0.0225988700564972	9.97818946261989	5.71752003001946	0.000678448900502251	0.0204447966747505	0.0138299198948536	SLC1A4/SLC6A14/ABCC2/GABRB3	4
BP	GO:0048659	smooth muscle cell proliferation	4/43	178/18986	0.0224719101123595	9.92213221844787	5.69800068117004	0.000692910151152336	0.0204866076765228	0.0138582030230467	PTEN/MMP2/IGFBP3/ACE2	4
BP	GO:0016052	carbohydrate catabolic process	4/43	180/18986	0.0222222222222222	9.81188630490956	5.65942189438004	0.000722486711824352	0.0209654940264585	0.014182146565441	GCK/ALDOB/NAGA/GM2A	4
BP	GO:0030258	lipid modification	4/43	191/18986	0.0209424083769634	9.24680384755875	5.45753252168703	0.000901361379160286	0.0256806051117122	0.0173716920347255	HADH/PHYH/PTEN/AGK	4
BP	GO:0006006	glucose metabolic process	4/43	197/18986	0.0203045685279188	8.96517530397828	5.35416520395259	0.00101108426238964	0.0282923042707959	0.0191383806809468	GCK/FBN1/ALDOB/IGFBP3	4
BP	GO:0051453	regulation of intracellular pH	3/43	90/18986	0.0333333333333333	14.7178294573643	6.21493889172201	0.00110826051120829	0.0298678804955275	0.0202041820837646	PPT1/ATP6V0A2/ATP6V1B1	3
BP	GO:0006662	glycerol ether metabolic process	2/43	22/18986	0.0909090909090909	40.1395348837209	8.75139278193666	0.00112457239900199	0.0298678804955275	0.0202041820837646	PLA2G6/GNPAT	2
BP	GO:0046485	ether lipid metabolic process	2/43	22/18986	0.0909090909090909	40.1395348837209	8.75139278193666	0.00112457239900199	0.0298678804955275	0.0202041820837646	PLA2G6/GNPAT	2
BP	GO:0098739	import across plasma membrane	4/43	206/18986	0.0194174757281553	8.57349288778505	5.20711521313103	0.00119283979978618	0.0311529994377491	0.0210735031295559	SLC1A4/SLC38A1/SLC6A14/ACE2	4
BP	GO:0070482	response to oxygen levels	5/43	358/18986	0.0139664804469274	6.16668832012472	4.70203449816981	0.00123881205894634	0.031759312548845	0.0214836447362959	RYR1/TFRC/MMP2/AIFM1/ATP6V0A2	5
BP	GO:0030641	regulation of cellular pH	3/43	94/18986	0.0319148936170213	14.0915388421573	6.06220761629932	0.00125659054117957	0.031759312548845	0.0214836447362959	PPT1/ATP6V0A2/ATP6V1B1	3
BP	GO:0006066	alcohol metabolic process	5/43	363/18986	0.0137741046831956	6.08174770965469	4.65754157091311	0.00131727101083492	0.0327645027615605	0.0221636074838891	CETP/CYP1B1/PNPLA2/STAR/CUBN	5
BP	GO:0051957	positive regulation of amino acid transport	2/43	24/18986	0.0833333333333333	36.7945736434108	8.35980009527558	0.00133978975793988	0.0328039148545592	0.0221902678658792	SLC38A1/ACE2	2
BP	GO:0009110	vitamin biosynthetic process	2/43	25/18986	0.08	35.3227906976744	8.18157895999281	0.00145420296410766	0.0341199999691454	0.0230805360352866	PNPO/PSAT1	2
BP	GO:0042537	benzene-containing compound metabolic process	2/43	25/18986	0.08	35.3227906976744	8.18157895999281	0.00145420296410766	0.0341199999691454	0.0230805360352866	CYP1B1/KYNU	2
BP	GO:0042542	response to hydrogen peroxide	3/43	99/18986	0.0303030303030303	13.3798449612403	5.8839159708966	0.00145886407015491	0.0341199999691454	0.0230805360352866	CYP1B1/MMP2/AIFM1	3
BP	GO:0044282	small molecule catabolic process	5/43	375/18986	0.0133333333333333	5.88713178294574	4.55407289888846	0.00152056481802439	0.0350400745565327	0.0237029221633214	HADH/PHYH/GCK/ALDOB/KYNU	5
BP	GO:0019377	glycolipid catabolic process	2/43	26/18986	0.0769230769230769	33.9642218246869	8.01355984063478	0.00157312567941223	0.0357259121686807	0.0241668582634343	NAGA/GM2A	2
BP	GO:0018904	ether metabolic process	2/43	27/18986	0.0740740740740741	32.7062876830319	7.85479244101388	0.00169653785266545	0.0374433072553065	0.0253285932933152	PLA2G6/GNPAT	2
BP	GO:0036296	response to increased oxygen levels	2/43	27/18986	0.0740740740740741	32.7062876830319	7.85479244101388	0.00169653785266545	0.0374433072553065	0.0253285932933152	MMP2/ATP6V0A2	2
BP	GO:0006885	regulation of pH	3/43	106/18986	0.0283018867924528	12.4962702939886	5.6548885849151	0.00177473554534588	0.0386251472160693	0.0261280510842588	PPT1/ATP6V0A2/ATP6V1B1	3
BP	GO:0015721	bile acid and bile salt transport	2/43	29/18986	0.0689655172413793	30.4506816359262	7.56179141857724	0.00195675068826185	0.0414355179527881	0.0280291314805076	SLC10A2/ABCC2	2
BP	GO:0051156	glucose 6-phosphate metabolic process	2/43	29/18986	0.0689655172413793	30.4506816359262	7.56179141857724	0.00195675068826185	0.0414355179527881	0.0280291314805076	GCK/ALDOB	2
BP	GO:0019318	hexose metabolic process	4/43	238/18986	0.0168067226890756	7.42075434825093	4.74910978812828	0.00202498347236017	0.0423086546825119	0.0286197664093571	GCK/FBN1/ALDOB/IGFBP3	4
BP	GO:0006672	ceramide metabolic process	3/43	112/18986	0.0267857142857143	11.8268272425249	5.47511684486058	0.00207704730399864	0.0424824866048179	0.0287373553293599	PLA2G6/AGK/GM2A	3
BP	GO:0045017	glycerolipid biosynthetic process	4/43	240/18986	0.0166666666666667	7.35891472868217	4.72334278589438	0.00208752486826482	0.0424824866048179	0.0287373553293599	PLA2G6/PNPLA2/PTEN/GNPAT	4
BP	GO:0042445	hormone metabolic process	4/43	241/18986	0.016597510373444	7.32837981279552	4.71057024311762	0.00211929219738401	0.0425760368371891	0.028800637554193	FURIN/CYP1B1/PNPLA2/ACE2	4
BP	GO:0046434	organophosphate catabolic process	4/43	242/18986	0.0165289256198347	7.29809725158562	4.69787066858737	0.00215139302823848	0.0426738338639203	0.0288667925307948	PLA2G6/GCK/ALDOB/DPYS	4
BP	GO:0006766	vitamin metabolic process	3/43	117/18986	0.0256410256410256	11.3214072748956	5.33546840939473	0.00235204343031521	0.0450543606505761	0.0304771042052397	PNPO/CUBN/PSAT1	3
BP	GO:0006734	NADH metabolic process	2/43	32/18986	0.0625	27.5959302325581	7.1738928369976	0.00238024326913059	0.0450543606505761	0.0304771042052397	GCK/ALDOB	2
BP	GO:0010575	positive regulation of vascular endothelial growth factor production	2/43	32/18986	0.0625	27.5959302325581	7.1738928369976	0.00238024326913059	0.0450543606505761	0.0304771042052397	CYP1B1/EIF2AK3	2
BP	GO:0006814	sodium ion transport	4/43	251/18986	0.0159362549800797	7.03641248957658	4.58674	0.00245560568351501	0.0450543606505761	0.0304771042052397	SLC10A2/SLC38A1/SLC6A14/ATP6V1B1	4
BP	GO:0033002	muscle cell proliferation	4/43	252/18986	0.0158730158730159	7.00849021779254	4.57473055446035	0.00249114060498894	0.0450543606505761	0.0304771042052397	PTEN/MMP2/IGFBP3/ACE2	4
BP	GO:0006720	isoprenoid metabolic process	3/43	120/18986	0.025	11.0383720930233	5.25568280580553	0.00252737102509037	0.0450543606505761	0.0304771042052397	PHYH/CYP1B1/PNPLA2	3
BP	GO:0032355	response to estradiol	3/43	120/18986	0.025	11.0383720930233	5.25568280580553	0.00252737102509037	0.0450543606505761	0.0304771042052397	CYP1B1/MMP2/AIFM1	3
BP	GO:0034368	protein-lipid complex remodeling	2/43	33/18986	0.0606060606060606	26.7596899224806	7.05624690063298	0.00253017468873688	0.0450543606505761	0.0304771042052397	CETP/FURIN	2
BP	GO:0034369	plasma lipoprotein particle remodeling	2/43	33/18986	0.0606060606060606	26.7596899224806	7.05624690063298	0.00253017468873688	0.0450543606505761	0.0304771042052397	CETP/FURIN	2
BP	GO:0030301	cholesterol transport	3/43	123/18986	0.024390243902439	10.7691435053885	5.17867684630901	0.00271059526250356	0.0477247502959897	0.0322834941376829	CETP/FURIN/STAR	3
BP	GO:0016486	peptide hormone processing	2/43	35/18986	0.0571428571428571	25.2305647840532	6.83591481828679	0.00284307063237634	0.0488190760161238	0.0330237527613856	FURIN/ACE2	2
BP	GO:0034367	protein-containing complex remodeling	2/43	35/18986	0.0571428571428571	25.2305647840532	6.83591481828679	0.00284307063237634	0.0488190760161238	0.0330237527613856	CETP/FURIN	2
BP	GO:0005996	monosaccharide metabolic process	4/43	262/18986	0.0152671755725191	6.74099059115924	4.45813600505033	0.00286621250381837	0.0488190760161238	0.0330237527613856	GCK/FBN1/ALDOB/IGFBP3	4
BP	GO:0006821	chloride transport	3/43	128/18986	0.0234375	10.3484738372093	5.05606949888299	0.00303383661296744	0.0511185158335481	0.034579213008016	SLC1A4/SLC6A14/GABRB3	3
BP	GO:0070633	transepithelial transport	2/43	37/18986	0.0540540540540541	23.8667504714016	6.63326450972396	0.00317321406941135	0.0528981536890169	0.0357830522720855	ACTB/ABCC2	2
BP	GO:0015918	sterol transport	3/43	132/18986	0.0227272727272727	10.0348837209302	4.96275608665149	0.00330881339224798	0.0534811517961791	0.0361774224020101	CETP/FURIN/STAR	3
BP	GO:0045834	positive regulation of lipid metabolic process	3/43	132/18986	0.0227272727272727	10.0348837209302	4.96275608665149	0.00330881339224798	0.0534811517961791	0.0361774224020101	PLA2G6/PNPLA2/STAR	3
BP	GO:0046473	phosphatidic acid metabolic process	2/43	38/18986	0.0526315789473684	23.2386780905753	6.53783909132221	0.00334470508999716	0.0534811517961791	0.0361774224020101	PLA2G6/GNPAT	2
BP	GO:0071392	cellular response to estradiol stimulus	2/43	38/18986	0.0526315789473684	23.2386780905753	6.53783909132221	0.00334470508999716	0.0534811517961791	0.0361774224020101	MMP2/AIFM1	2
BP	GO:0006898	receptor-mediated endocytosis	4/43	275/18986	0.0145454545454545	6.42232558139535	4.31537545930658	0.00340952187402488	0.0539668765312827	0.0365059917824886	TFRC/CUBN/PPT1/ACE2	4
BP	GO:0140448	signaling receptor ligand precursor processing	2/43	39/18986	0.0512820512820513	22.6428145497913	6.44600982285237	0.00352044989882846	0.0546863381468273	0.0369926729008532	FURIN/ACE2	2
BP	GO:0009261	ribonucleotide catabolic process	3/43	135/18986	0.0222222222222222	9.81188630490956	4.89534970381706	0.00352477354998695	0.0546863381468273	0.0369926729008532	GCK/ALDOB/DPYS	3
BP	GO:0051954	positive regulation of amine transport	2/43	41/18986	0.0487804878048781	21.5382870107771	6.27225911103797	0.00388462401350629	0.0596784885212192	0.0403696221011438	SLC38A1/ACE2	2
BP	GO:0051955	regulation of amino acid transport	2/43	42/18986	0.0476190476190476	21.0254706533776	6.18994348052495	0.0040730150397596	0.0619273384671519	0.0418908607371928	SLC38A1/ACE2	2
BP	GO:0031329	regulation of cellular catabolic process	5/43	472/18986	0.0105932203389831	4.67727631060307	3.85444881194974	0.00411004671383778	0.0619273384671519	0.0418908607371928	FURIN/PNPLA2/CTSA/ATP6V0A2/ATP6V1B1	5
BP	GO:0006650	glycerophospholipid metabolic process	4/43	294/18986	0.0136054421768707	6.00727732953646	4.12251812296485	0.00432423513020524	0.0645340614193487	0.0436541832192148	CETP/PLA2G6/PTEN/GNPAT	4
BP	GO:0070328	triglyceride homeostasis	2/43	44/18986	0.0454545454545455	20.0697674418605	6.03356461137741	0.0044623097921241	0.065762152215732	0.0444849274720331	CETP/PNPLA2	2
BP	GO:0008203	cholesterol metabolic process	3/43	148/18986	0.0202702702702703	8.95003142677561	4.62591294740486	0.0045595960861341	0.065762152215732	0.0444849274720331	CETP/STAR/CUBN	3
BP	GO:0034614	cellular response to reactive oxygen species	3/43	148/18986	0.0202702702702703	8.95003142677561	4.62591294740486	0.0045595960861341	0.065762152215732	0.0444849274720331	CYP1B1/MMP2/AIFM1	3
BP	GO:0030574	collagen catabolic process	2/43	45/18986	0.0444444444444444	19.6237726098191	5.95919523706736	0.00466317560673824	0.065762152215732	0.0444849274720331	FURIN/MMP2	2
BP	GO:0051602	response to electrical stimulus	2/43	45/18986	0.0444444444444444	19.6237726098191	5.95919523706736	0.00466317560673824	0.065762152215732	0.0444849274720331	PTEN/MMP2	2
BP	GO:0055090	acylglycerol homeostasis	2/43	45/18986	0.0444444444444444	19.6237726098191	5.95919523706736	0.00466317560673824	0.065762152215732	0.0444849274720331	CETP/PNPLA2	2
BP	GO:0030534	adult behavior	3/43	151/18986	0.0198675496688742	8.77221623286616	4.56841643224522	0.00482179351099803	0.065762152215732	0.0444849274720331	PTEN/PPT1/ATP6V1B1	3
BP	GO:0098656	monoatomic anion transmembrane transport	3/43	151/18986	0.0198675496688742	8.77221623286616	4.56841643224522	0.00482179351099803	0.065762152215732	0.0444849274720331	SLC1A4/ABCC2/GABRB3	3
BP	GO:0006739	NADP metabolic process	2/43	46/18986	0.0434782608695652	19.1971688574317	5.88718796986258	0.00486816187429796	0.065762152215732	0.0444849274720331	GCK/ALDOB	2
BP	GO:0030149	sphingolipid catabolic process	2/43	46/18986	0.0434782608695652	19.1971688574317	5.88718796986258	0.00486816187429796	0.065762152215732	0.0444849274720331	PPT1/GM2A	2
BP	GO:0045663	positive regulation of myoblast differentiation	2/43	46/18986	0.0434782608695652	19.1971688574317	5.88718796986258	0.00486816187429796	0.065762152215732	0.0444849274720331	ACTB/IGFBP3	2
BP	GO:0032892	positive regulation of organic acid transport	2/43	47/18986	0.0425531914893617	18.7887184562098	5.81741729044943	0.00507724979128506	0.0680004309653307	0.0459990152030954	SLC38A1/ACE2	2
BP	GO:0009117	nucleotide metabolic process	5/43	500/18986	0.01	4.4153488372093	3.68734475796285	0.0052394490283788	0.0695781070124541	0.0470662370345892	GCK/ALDOB/KYNU/DPYS/ATP6V1B1	5
BP	GO:0042552	myelination	3/43	158/18986	0.0189873417721519	8.38357374153665	4.44025808981728	0.00546860333474109	0.0699807360020838	0.0473385961469106	PTEN/GNPAT/EIF2AK3	3
BP	GO:0007043	cell-cell junction assembly	3/43	159/18986	0.0188679245283019	8.33084686265906	4.42259628914953	0.00556505272119195	0.0699807360020838	0.0473385961469106	ACTB/GNPAT/ACE2	3
BP	GO:0018105	peptidyl-serine phosphorylation	3/43	159/18986	0.0188679245283019	8.33084686265906	4.42259628914953	0.00556505272119195	0.0699807360020838	0.0473385961469106	PTEN/TFRC/EIF2AK3	3
BP	GO:0046718	symbiont entry into host cell	3/43	159/18986	0.0188679245283019	8.33084686265906	4.42259628914953	0.00556505272119195	0.0699807360020838	0.0473385961469106	FURIN/TFRC/ACE2	3
BP	GO:1902652	secondary alcohol metabolic process	3/43	159/18986	0.0188679245283019	8.33084686265906	4.42259628914953	0.00556505272119195	0.0699807360020838	0.0473385961469106	CETP/STAR/CUBN	3
BP	GO:0001666	response to hypoxia	4/43	317/18986	0.0126182965299685	5.57141809111584	3.9105261537047	0.00563798017125642	0.0699807360020838	0.0473385961469106	RYR1/TFRC/MMP2/AIFM1	4
BP	GO:0007272	ensheathment of neurons	3/43	160/18986	0.01875	8.27877906976744	4.40508862833601	0.00566252323467293	0.0699807360020838	0.0473385961469106	PTEN/GNPAT/EIF2AK3	3
BP	GO:0008366	axon ensheathment	3/43	160/18986	0.01875	8.27877906976744	4.40508862833601	0.00566252323467293	0.0699807360020838	0.0473385961469106	PTEN/GNPAT/EIF2AK3	3
BP	GO:0019320	hexose catabolic process	2/43	50/18986	0.04	17.6613953488372	5.62040224055157	0.00572893631145744	0.0699807360020838	0.0473385961469106	GCK/ALDOB	2
BP	GO:0071827	plasma lipoprotein particle organization	2/43	50/18986	0.04	17.6613953488372	5.62040224055157	0.00572893631145744	0.0699807360020838	0.0473385961469106	CETP/FURIN	2
BP	GO:0009166	nucleotide catabolic process	3/43	161/18986	0.0186335403726708	8.22735808175646	4.38773274474479	0.00576101783297308	0.0699807360020838	0.0473385961469106	GCK/ALDOB/DPYS	3
BP	GO:0062197	cellular response to chemical stress	4/43	321/18986	0.0124610591900312	5.50199232051003	3.87577375737315	0.00589087287980604	0.0710076754050467	0.0480332711738031	CYP1B1/MMP2/AIFM1/EIF2AK3	4
BP	GO:0044409	symbiont entry into host	3/43	164/18986	0.0182926829268293	8.07685762904141	4.33655288459242	0.00606267520526356	0.0725207026461679	0.049056761202896	FURIN/TFRC/ACE2	3
BP	GO:0045862	positive regulation of proteolysis	4/43	325/18986	0.0123076923076923	5.43427549194991	3.84159912984359	0.00615125688735028	0.072854427629142	0.0492825100745951	FURIN/PTEN/AIFM1/EIF2AK3	4
BP	GO:0042572	retinol metabolic process	2/43	52/18986	0.0384615384615385	16.9821109123435	5.49831699399573	0.00618356022634071	0.072854427629142	0.0492825100745951	CYP1B1/PNPLA2	2
BP	GO:0097193	intrinsic apoptotic signaling pathway	4/43	327/18986	0.0122324159021407	5.40103833297774	3.82472305875516	0.00628428847355451	0.0734228618449279	0.04966702843371	CYP1B1/MMP2/AIFM1/EIF2AK3	4
BP	GO:0048009	insulin-like growth factor receptor signaling pathway	2/43	53/18986	0.0377358490566038	16.6616937253181	5.43978948294092	0.00641686654727336	0.0734228618449279	0.04966702843371	IGFBP3/EIF2AK3	2
BP	GO:0071825	protein-lipid complex organization	2/43	53/18986	0.0377358490566038	16.6616937253181	5.43978948294092	0.00641686654727336	0.0734228618449279	0.04966702843371	CETP/FURIN	2
BP	GO:0050890	cognition	4/43	329/18986	0.0121580547112462	5.3682052732028	3.80798501670104	0.00641922914662101	0.0734228618449279	0.04966702843371	SLC1A4/PTEN/PPT1/GM2A	4
BP	GO:0036293	response to decreased oxygen levels	4/43	331/18986	0.0120845921450151	5.33576898756411	3.79138295918682	0.00655609083415931	0.0739093117778967	0.0499960883756033	RYR1/TFRC/MMP2/AIFM1	4
BP	GO:0046394	carboxylic acid biosynthetic process	4/43	331/18986	0.0120845921450151	5.33576898756411	3.79138295918682	0.00655609083415931	0.0739093117778967	0.0499960883756033	SLC38A1/KYNU/STAR/PSAT1	4
BP	GO:0046365	monosaccharide catabolic process	2/43	54/18986	0.037037037037037	16.3531438415159	5.38283539786144	0.0066541445801323	0.074478889693338	0.0503813803924303	GCK/ALDOB	2
BP	GO:0008202	steroid metabolic process	4/43	334/18986	0.0119760479041916	5.28784291881354	3.76673047622711	0.00676501116755906	0.0745466288212507	0.0504272026487082	CETP/CYP1B1/STAR/CUBN	4
BP	GO:0016053	organic acid biosynthetic process	4/43	334/18986	0.0119760479041916	5.28784291881354	3.76673047622711	0.00676501116755906	0.0745466288212507	0.0504272026487082	SLC38A1/KYNU/STAR/PSAT1	4
BP	GO:0018209	peptidyl-serine modification	3/43	171/18986	0.0175438596491228	7.74622603019176	4.22203647323365	0.00680291507430686	0.0745466288212507	0.0504272026487082	PTEN/TFRC/EIF2AK3	3
BP	GO:0019362	pyridine nucleotide metabolic process	3/43	172/18986	0.0174418604651163	7.70118983234181	4.2062077900404	0.00691286020378034	0.0747065650987848	0.0505353918345321	GCK/ALDOB/KYNU	3
BP	GO:0046496	nicotinamide nucleotide metabolic process	3/43	172/18986	0.0174418604651163	7.70118983234181	4.2062077900404	0.00691286020378034	0.0747065650987848	0.0505353918345321	GCK/ALDOB/KYNU	3
BP	GO:0050796	regulation of insulin secretion	3/43	173/18986	0.0173410404624277	7.65667428417798	4.19050612569525	0.00702386230360786	0.0753862481489967	0.0509951646700296	HADH/PLA2G6/GCK	3
BP	GO:0015698	inorganic anion transport	3/43	174/18986	0.0172413793103448	7.61267040898156	4.17492968096022	0.00713592390175956	0.0755540050949813	0.0511086441612509	SLC1A4/SLC6A14/GABRB3	3
BP	GO:0170039	proteinogenic amino acid metabolic process	3/43	174/18986	0.0172413793103448	7.61267040898156	4.17492968096022	0.00713592390175956	0.0755540050949813	0.0511086441612509	SLC38A1/KYNU/PSAT1	3
BP	GO:0043604	amide biosynthetic process	3/43	175/18986	0.0171428571428571	7.56916943521595	4.15947669238526	0.00724904749424865	0.0762366270032728	0.0515704049926414	PLA2G6/AGK/PPT1	3
BP	GO:0051235	maintenance of location	4/43	345/18986	0.0115942028985507	5.11924502864847	3.67881305883062	0.00756889647203022	0.079069738477809	0.0534868684023469	PNPLA2/RYR1/FBN1/GM2A	4
BP	GO:0062012	regulation of small molecule metabolic process	4/43	348/18986	0.0114942528735632	5.0751136059877	3.65548358191793	0.00779862966479688	0.0809301502300444	0.0547453473157926	GCK/ALDOB/STAR/IGFBP3	4
BP	GO:0170033	L-amino acid metabolic process	3/43	181/18986	0.0165745856353591	7.31825774123089	4.06925687217428	0.00795022671943158	0.0814668014374175	0.0551083660010609	SLC38A1/KYNU/PSAT1	3
BP	GO:0021700	developmental maturation	4/43	350/18986	0.0114285714285714	5.04611295681063	3.64007911713407	0.00795432075298333	0.0814668014374175	0.0551083660010609	RYR1/PTEN/MMP2/ATP6V1B1	4
BP	GO:1901292	nucleoside phosphate catabolic process	3/43	184/18986	0.016304347826087	7.19893832153691	4.02568094030499	0.00831534579412109	0.0846113432427776	0.0572354970244699	GCK/ALDOB/DPYS	3
BP	GO:0010574	regulation of vascular endothelial growth factor production	2/43	62/18986	0.032258064516129	14.2430607651913	4.97614349864499	0.00869316405770959	0.0873217184514803	0.0590689352639241	CYP1B1/EIF2AK3	2
BP	GO:0051932	synaptic transmission, GABAergic	2/43	62/18986	0.032258064516129	14.2430607651913	4.97614349864499	0.00869316405770959	0.0873217184514803	0.0590689352639241	SLC38A1/GABRB3	2
BP	GO:1905952	regulation of lipid localization	3/43	188/18986	0.0159574468085106	7.04576942107867	3.96907979888196	0.00881737415915733	0.0880052567350288	0.059531315979024	CETP/FURIN/PNPLA2	3
BP	GO:0007565	female pregnancy	3/43	189/18986	0.0158730158730159	7.00849021779254	3.95518806639782	0.00894561022378343	0.088356822755195	0.0597691334527803	SLC38A1/MMP2/ACE2	3
BP	GO:0006919	activation of cysteine-type endopeptidase activity involved in apoptotic process	2/43	63/18986	0.0317460317460317	14.0169804355851	4.9306103276443	0.00896537001791704	0.088356822755195	0.0597691334527803	AIFM1/EIF2AK3	2
BP	GO:0009311	oligosaccharide metabolic process	2/43	64/18986	0.03125	13.7979651162791	4.88610211272425	0.00924136710224702	0.0893250470524397	0.060424090539621	NAGA/GM2A	2
BP	GO:0033013	tetrapyrrole metabolic process	2/43	64/18986	0.03125	13.7979651162791	4.88610211272425	0.00924136710224702	0.0893250470524397	0.060424090539621	ABCC2/CUBN	2
BP	GO:0009259	ribonucleotide metabolic process	4/43	368/18986	0.0108695652173913	4.79929221435794	3.50651130101688	0.00944870727473691	0.0893250470524397	0.060424090539621	GCK/ALDOB/DPYS/ATP6V1B1	4
BP	GO:0006109	regulation of carbohydrate metabolic process	3/43	193/18986	0.0155440414507772	6.86323653452223	3.90061567206075	0.00946953142882929	0.0893250470524397	0.060424090539621	GCK/ALDOB/IGFBP3	3
BP	GO:0010573	vascular endothelial growth factor production	2/43	65/18986	0.0307692307692308	13.5856887298748	4.8425796304334	0.00952113757245724	0.0893250470524397	0.060424090539621	CYP1B1/EIF2AK3	2
BP	GO:0022617	extracellular matrix disassembly	2/43	65/18986	0.0307692307692308	13.5856887298748	4.8425796304334	0.00952113757245724	0.0893250470524397	0.060424090539621	FURIN/MMP2	2
BP	GO:0071384	cellular response to corticosteroid stimulus	2/43	65/18986	0.0307692307692308	13.5856887298748	4.8425796304334	0.00952113757245724	0.0893250470524397	0.060424090539621	CYP1B1/AIFM1	2
BP	GO:0170041	non-proteinogenic amino acid metabolic process	2/43	65/18986	0.0307692307692308	13.5856887298748	4.8425796304334	0.00952113757245724	0.0893250470524397	0.060424090539621	SLC38A1/KYNU	2
BP	GO:0008631	intrinsic apoptotic signaling pathway in response to oxidative stress	2/43	66/18986	0.0303030303030303	13.3798449612403	4.80000573727719	0.0098046637479385	0.0893250470524397	0.060424090539621	CYP1B1/MMP2	2
BP	GO:0043470	regulation of carbohydrate catabolic process	2/43	66/18986	0.0303030303030303	13.3798449612403	4.80000573727719	0.0098046637479385	0.0893250470524397	0.060424090539621	GCK/ALDOB	2
BP	GO:0046503	glycerolipid catabolic process	2/43	66/18986	0.0303030303030303	13.3798449612403	4.80000573727719	0.0098046637479385	0.0893250470524397	0.060424090539621	PLA2G6/PNPLA2	2
BP	GO:0070059	intrinsic apoptotic signaling pathway in response to endoplasmic reticulum stress	2/43	66/18986	0.0303030303030303	13.3798449612403	4.80000573727719	0.0098046637479385	0.0893250470524397	0.060424090539621	AIFM1/EIF2AK3	2
BP	GO:0072348	sulfur compound transport	2/43	66/18986	0.0303030303030303	13.3798449612403	4.80000573727719	0.0098046637479385	0.0893250470524397	0.060424090539621	SLC7A9/SLC1A4	2
BP	GO:0006644	phospholipid metabolic process	4/43	374/18986	0.0106951871657754	4.72229822161423	3.46390197078939	0.00998493065108634	0.0900183410874816	0.0608930705505619	CETP/PLA2G6/PTEN/GNPAT	4
BP	GO:0046474	glycerophospholipid biosynthetic process	3/43	197/18986	0.0152284263959391	6.72388147798371	3.84757470757264	0.0100111088522218	0.0900183410874816	0.0608930705505619	PLA2G6/PTEN/GNPAT	3
BP	GO:0070301	cellular response to hydrogen peroxide	2/43	67/18986	0.0298507462686567	13.1801457827143	4.75834522979151	0.0100919280055544	0.0900183410874816	0.0608930705505619	CYP1B1/AIFM1	2
BP	GO:0071466	cellular response to xenobiotic stimulus	3/43	198/18986	0.0151515151515152	6.68992248062016	3.8345448156719	0.0101492759966923	0.0900183410874816	0.0608930705505619	CYP1B1/ABCC2/TFRC	3
BP	GO:0019693	ribose phosphate metabolic process	4/43	376/18986	0.0106382978723404	4.69717961405245	3.44989942690789	0.0101679938560844	0.0900183410874816	0.0608930705505619	GCK/ALDOB/DPYS/ATP6V1B1	4
BP	GO:0019229	regulation of vasoconstriction	2/43	68/18986	0.0294117647058824	12.9863201094391	4.7175647159608	0.0103829127794817	0.091297010548925	0.0617580288333507	MMP2/ACE2	2
BP	GO:0000302	response to reactive oxygen species	3/43	200/18986	0.015	6.62302325581395	3.80875350951168	0.010428950152047	0.091297010548925	0.0617580288333507	CYP1B1/MMP2/AIFM1	3
BP	GO:0071692	protein localization to extracellular region	4/43	382/18986	0.0104712041884817	4.62340192377937	3.40847549098909	0.010730289120572	0.0934131280663125	0.0631894803767015	HADH/PLA2G6/GCK/FBN1	4
BP	GO:0043525	positive regulation of neuron apoptotic process	2/43	70/18986	0.0285714285714286	12.6152823920266	4.6385184579057	0.0109759738985846	0.0942058636542851	0.0637257278069829	MMP2/AIFM1	2
BP	GO:0051701	biological process involved in interaction with host	3/43	204/18986	0.0147058823529412	6.49316005471956	3.75821453434514	0.0110017058383754	0.0942058636542851	0.0637257278069829	FURIN/TFRC/ACE2	3
BP	GO:0090276	regulation of peptide hormone secretion	3/43	204/18986	0.0147058823529412	6.49316005471956	3.75821453434514	0.0110017058383754	0.0942058636542851	0.0637257278069829	HADH/PLA2G6/GCK	3
BP	GO:0046513	ceramide biosynthetic process	2/43	71/18986	0.028169014084507	12.4376023583361	4.60019396783635	0.0112780153972448	0.0956701250724123	0.064716230106418	PLA2G6/AGK	2
BP	GO:0030073	insulin secretion	3/43	206/18986	0.0145631067961165	6.43011966583879	3.7334502243628	0.0112948137449881	0.0956701250724123	0.064716230106418	HADH/PLA2G6/GCK	3
BP	GO:0002791	regulation of peptide secretion	3/43	207/18986	0.0144927536231884	6.39905628581058	3.72119086127455	0.0114430557669553	0.0958891357583903	0.0648643802832762	HADH/PLA2G6/GCK	3
BP	GO:0090087	regulation of peptide transport	3/43	207/18986	0.0144927536231884	6.39905628581058	3.72119086127455	0.0114430557669553	0.0958891357583903	0.0648643802832762	HADH/PLA2G6/GCK	3
BP	GO:1901605	alpha-amino acid metabolic process	3/43	209/18986	0.0143540669856459	6.33782129742962	3.69691290277397	0.0117429235743995	0.0975851492161761	0.0660116516714401	SLC38A1/KYNU/PSAT1	3
BP	GO:0006879	intracellular iron ion homeostasis	2/43	73/18986	0.0273972602739726	12.0968461293406	4.52580597810249	0.011893033581812	0.0975851492161761	0.0660116516714401	TFRC/ATP6V0A2	2
BP	GO:0042698	ovulation cycle	2/43	73/18986	0.0273972602739726	12.0968461293406	4.52580597810249	0.011893033581812	0.0975851492161761	0.0660116516714401	CYP1B1/MMP2	2
BP	GO:0044703	multi-organism reproductive process	3/43	210/18986	0.0142857142857143	6.30764119601329	3.68489242875653	0.0118945523294765	0.0975851492161761	0.0660116516714401	SLC38A1/MMP2/ACE2	3
BP	GO:0008652	amino acid biosynthetic process	2/43	74/18986	0.027027027027027	11.9333752357008	4.48969183317962	0.012205975760795	0.0991024042340196	0.0670380015877861	SLC38A1/PSAT1	2
BP	GO:2000379	positive regulation of reactive oxygen species metabolic process	2/43	74/18986	0.027027027027027	11.9333752357008	4.48969183317962	0.012205975760795	0.0991024042340196	0.0670380015877861	CYP1B1/ACE2	2
BP	GO:0045661	regulation of myoblast differentiation	2/43	76/18986	0.0263157894736842	11.6193390452876	4.41950538516581	0.0128426404466229	0.1021368178388	0.0690906361896156	ACTB/IGFBP3	2
BP	GO:0006631	fatty acid metabolic process	4/43	405/18986	0.00987654320987654	4.36083835773758	3.25728488544951	0.0130719787129207	0.1021368178388	0.0690906361896156	HADH/PHYH/CYP1B1/ATP6V1B1	4
BP	GO:0044706	multi-multicellular organism process	3/43	218/18986	0.0137614678899083	6.07616812459996	3.59145472514688	0.0131484442717984	0.1021368178388	0.0690906361896156	SLC38A1/MMP2/ACE2	3
BP	GO:0045216	cell-cell junction organization	3/43	218/18986	0.0137614678899083	6.07616812459996	3.59145472514688	0.0131484442717984	0.1021368178388	0.0690906361896156	ACTB/GNPAT/ACE2	3
BP	GO:0032371	regulation of sterol transport	2/43	77/18986	0.025974025974026	11.468438538206	4.38538915372621	0.0131663287833041	0.1021368178388	0.0690906361896156	CETP/FURIN	2
BP	GO:0032374	regulation of cholesterol transport	2/43	77/18986	0.025974025974026	11.468438538206	4.38538915372621	0.0131663287833041	0.1021368178388	0.0690906361896156	CETP/FURIN	2
BP	GO:0033135	regulation of peptidyl-serine phosphorylation	2/43	77/18986	0.025974025974026	11.468438538206	4.38538915372621	0.0131663287833041	0.1021368178388	0.0690906361896156	PTEN/TFRC	2
BP	GO:0045911	positive regulation of DNA recombination	2/43	77/18986	0.025974025974026	11.468438538206	4.38538915372621	0.0131663287833041	0.1021368178388	0.0690906361896156	ACTB/TFRC	2
BP	GO:0046470	phosphatidylcholine metabolic process	2/43	77/18986	0.025974025974026	11.468438538206	4.38538915372621	0.0131663287833041	0.1021368178388	0.0690906361896156	CETP/PLA2G6	2
BP	GO:0032890	regulation of organic acid transport	2/43	78/18986	0.0256410256410256	11.3214072748956	4.3518966066445	0.0134935650953851	0.10415968721413	0.0704590098576758	SLC38A1/ACE2	2
BP	GO:0099504	synaptic vesicle cycle	3/43	222/18986	0.0135135135135135	5.96668761785041	3.54646574736302	0.0138027674412462	0.10602419892369	0.0717202621947104	PTEN/ACTB/ATP6V1B1	3
BP	GO:0140962	multicellular organismal-level chemical homeostasis	2/43	80/18986	0.025	11.0383720930233	4.28670507668584	0.0141586139178949	0.108227063460202	0.07321039391692	TFRC/ATP6V1B1	2
BP	GO:0046034	ATP metabolic process	3/43	228/18986	0.0131578947368421	5.80966952264382	3.4810041673697	0.014818687080579	0.112321742523929	0.0759802470168251	GCK/ALDOB/ATP6V1B1	3
BP	GO:0014823	response to activity	2/43	82/18986	0.024390243902439	10.7691435053885	4.22378409089333	0.0148376520117762	0.112321742523929	0.0759802470168251	HADH/MMP2	2
BP	GO:0051952	regulation of amine transport	2/43	83/18986	0.0240963855421687	10.6393947884561	4.19313259059018	0.0151823751197586	0.11437875871472	0.077371719360308	SLC38A1/ACE2	2
BP	GO:0001523	retinoid metabolic process	2/43	84/18986	0.0238095238095238	10.5127353266888	4.16299918658413	0.0155305453565188	0.115887450350786	0.0783922765614758	CYP1B1/PNPLA2	2
BP	GO:0034248	regulation of amide metabolic process	2/43	84/18986	0.0238095238095238	10.5127353266888	4.16299918658413	0.0155305453565188	0.115887450350786	0.0783922765614758	PLA2G6/ALDOB	2
BP	GO:1900542	regulation of purine nucleotide metabolic process	2/43	86/18986	0.0232558139534884	10.2682531097891	4.1042268574296	0.0162371608085588	0.120129831647274	0.081262043105367	GCK/ALDOB	2
BP	GO:0000079	regulation of cyclin-dependent protein serine/threonine kinase activity	2/43	87/18986	0.0229885057471264	10.1502272119754	4.07555952915212	0.0165955729560367	0.120129831647274	0.081262043105367	PTEN/ACTB	2
BP	GO:0006140	regulation of nucleotide metabolic process	2/43	87/18986	0.0229885057471264	10.1502272119754	4.07555952915212	0.0165955729560367	0.120129831647274	0.081262043105367	GCK/ALDOB	2
BP	GO:0032024	positive regulation of insulin secretion	2/43	88/18986	0.0227272727272727	10.0348837209302	4.04735342943508	0.0169573660963844	0.120129831647274	0.081262043105367	PLA2G6/GCK	2
BP	GO:0042310	vasoconstriction	2/43	88/18986	0.0227272727272727	10.0348837209302	4.04735342943508	0.0169573660963844	0.120129831647274	0.081262043105367	MMP2/ACE2	2
BP	GO:0006163	purine nucleotide metabolic process	4/43	440/18986	0.00909090909090909	4.01395348837209	3.04756449566546	0.0172259676524247	0.120129831647274	0.081262043105367	GCK/ALDOB/KYNU/ATP6V1B1	4
BP	GO:0006094	gluconeogenesis	2/43	89/18986	0.0224719101123595	9.92213221844787	4.01959572360396	0.0173225238311219	0.120129831647274	0.081262043105367	GCK/ALDOB	2
BP	GO:0016101	diterpenoid metabolic process	2/43	89/18986	0.0224719101123595	9.92213221844787	4.01959572360396	0.0173225238311219	0.120129831647274	0.081262043105367	CYP1B1/PNPLA2	2
BP	GO:0033627	cell adhesion mediated by integrin	2/43	89/18986	0.0224719101123595	9.92213221844787	4.01959572360396	0.0173225238311219	0.120129831647274	0.081262043105367	CYP1B1/FBN1	2
BP	GO:0008654	phospholipid biosynthetic process	3/43	243/18986	0.0123456790123457	5.45104794717198	3.32706285517734	0.0175405577886757	0.120129831647274	0.081262043105367	PLA2G6/PTEN/GNPAT	3
BP	GO:1904029	regulation of cyclin-dependent protein kinase activity	2/43	90/18986	0.0222222222222222	9.81188630490956	3.9922740748475	0.0176910298156654	0.120129831647274	0.081262043105367	PTEN/ACTB	2
BP	GO:0043434	response to peptide hormone	4/43	446/18986	0.00896860986547085	3.95995411408906	3.01378794868977	0.0180122580741759	0.120129831647274	0.081262043105367	HADH/CYP1B1/GCK/FBN1	4
BP	GO:0097006	regulation of plasma lipoprotein particle levels	2/43	91/18986	0.021978021978022	9.70406337848198	3.96537661960312	0.0180628677591759	0.120129831647274	0.081262043105367	CETP/FURIN	2
BP	GO:0019319	hexose biosynthetic process	2/43	92/18986	0.0217391304347826	9.59858442871587	3.9388919444151	0.018438021424409	0.120129831647274	0.081262043105367	GCK/ALDOB	2
BP	GO:0052548	regulation of endopeptidase activity	3/43	248/18986	0.0120967741935484	5.34114778694674	3.27856609164103	0.0185059967832963	0.120129831647274	0.081262043105367	FURIN/AIFM1/EIF2AK3	3
BP	GO:0022411	cellular component disassembly	4/43	450/18986	0.00888888888888889	3.92475452196382	2.99159512265896	0.0185487819871987	0.120129831647274	0.081262043105367	FURIN/PNPLA2/MMP2/AIFM1	4
BP	GO:0016054	organic acid catabolic process	3/43	249/18986	0.0120481927710843	5.31969739422807	3.26902407129427	0.0187025871282928	0.120129831647274	0.081262043105367	HADH/PHYH/KYNU	3
BP	GO:0046395	carboxylic acid catabolic process	3/43	249/18986	0.0120481927710843	5.31969739422807	3.26902407129427	0.0187025871282928	0.120129831647274	0.081262043105367	HADH/PHYH/KYNU	3
BP	GO:0014910	regulation of smooth muscle cell migration	2/43	93/18986	0.021505376344086	9.49537384346087	3.91280906416244	0.0188164746275648	0.120129831647274	0.081262043105367	CYP1B1/IGFBP3	2
BP	GO:0030072	peptide hormone secretion	3/43	250/18986	0.012	5.29841860465116	3.25953329577416	0.0189003462159797	0.120129831647274	0.081262043105367	HADH/PLA2G6/GCK	3
BP	GO:0034599	cellular response to oxidative stress	3/43	251/18986	0.0119521912350598	5.27730936718243	3.25009326531201	0.0190992745288725	0.120129831647274	0.081262043105367	CYP1B1/MMP2/AIFM1	3
BP	GO:0046889	positive regulation of lipid biosynthetic process	2/43	94/18986	0.0212765957446809	9.3943592281049	3.88711740156164	0.0191982112381385	0.120129831647274	0.081262043105367	PLA2G6/STAR	2
BP	GO:1900182	positive regulation of protein localization to nucleus	2/43	94/18986	0.0212765957446809	9.3943592281049	3.88711740156164	0.0191982112381385	0.120129831647274	0.081262043105367	TFRC/EIF2AK3	2
BP	GO:1904705	regulation of vascular associated smooth muscle cell proliferation	2/43	94/18986	0.0212765957446809	9.3943592281049	3.88711740156164	0.0191982112381385	0.120129831647274	0.081262043105367	PTEN/MMP2	2
BP	GO:0009205	purine ribonucleoside triphosphate metabolic process	3/43	252/18986	0.0119047619047619	5.25636766334441	3.2407034870188	0.0192993725279554	0.120129831647274	0.081262043105367	GCK/ALDOB/ATP6V1B1	3
BP	GO:0043523	regulation of neuron apoptotic process	3/43	254/18986	0.0118110236220472	5.21497894158579	3.22207274905323	0.0197030793216747	0.120129831647274	0.081262043105367	MMP2/AIFM1/PPT1	3
BP	GO:1901617	organic hydroxy compound biosynthetic process	3/43	255/18986	0.0117647058823529	5.19452804377565	3.21283083691794	0.0199066889316731	0.120129831647274	0.081262043105367	PNPO/STAR/PSAT1	3
BP	GO:0006096	glycolytic process	2/43	96/18986	0.0208333333333333	9.19864341085271	3.83686734461748	0.0199714704250974	0.120129831647274	0.081262043105367	GCK/ALDOB	2
BP	GO:0015837	amine transport	2/43	96/18986	0.0208333333333333	9.19864341085271	3.83686734461748	0.0199714704250974	0.120129831647274	0.081262043105367	SLC38A1/ACE2	2
BP	GO:0046364	monosaccharide biosynthetic process	2/43	96/18986	0.0208333333333333	9.19864341085271	3.83686734461748	0.0199714704250974	0.120129831647274	0.081262043105367	GCK/ALDOB	2
BP	GO:1990874	vascular associated smooth muscle cell proliferation	2/43	96/18986	0.0208333333333333	9.19864341085271	3.83686734461748	0.0199714704250974	0.120129831647274	0.081262043105367	PTEN/MMP2	2
BP	GO:0002790	peptide secretion	3/43	257/18986	0.0116731517509728	5.15410370102253	3.19449159341827	0.0203174224581778	0.120129831647274	0.081262043105367	HADH/PLA2G6/GCK	3
BP	GO:0019915	lipid storage	2/43	97/18986	0.0206185567010309	9.1038120354831	3.81228966656743	0.0203629610056051	0.120129831647274	0.081262043105367	PNPLA2/GM2A	2
BP	GO:0009199	ribonucleoside triphosphate metabolic process	3/43	258/18986	0.0116279069767442	5.13412655489454	3.18539334770845	0.0205245470639886	0.120129831647274	0.081262043105367	GCK/ALDOB/ATP6V1B1	3
BP	GO:0099003	vesicle-mediated transport in synapse	3/43	258/18986	0.0116279069767442	5.13412655489454	3.18539334770845	0.0205245470639886	0.120129831647274	0.081262043105367	PTEN/ACTB/ATP6V1B1	3
BP	GO:0009144	purine nucleoside triphosphate metabolic process	3/43	259/18986	0.0115830115830116	5.11430367244321	3.17634208666629	0.0207328439897597	0.120129831647274	0.081262043105367	GCK/ALDOB/ATP6V1B1	3
BP	GO:0046032	ADP catabolic process	2/43	98/18986	0.0204081632653061	9.0109159943047	3.78806	0.0207576710014782	0.120129831647274	0.081262043105367	GCK/ALDOB	2
BP	GO:0046883	regulation of hormone secretion	3/43	261/18986	0.0114942528735632	5.0751136059877	3.15837875636167	0.021152955952287	0.120129831647274	0.081262043105367	HADH/PLA2G6/GCK	3
BP	GO:0043280	positive regulation of cysteine-type endopeptidase activity involved in apoptotic process	2/43	99/18986	0.0202020202020202	8.91989664082687	3.76418335437238	0.0211555845464539	0.120129831647274	0.081262043105367	AIFM1/EIF2AK3	2
BP	GO:0006721	terpenoid metabolic process	2/43	100/18986	0.02	8.83069767441861	3.74063741404282	0.0215566858266741	0.120129831647274	0.081262043105367	CYP1B1/PNPLA2	2
BP	GO:0014909	smooth muscle cell migration	2/43	100/18986	0.02	8.83069767441861	3.74063741404282	0.0215566858266741	0.120129831647274	0.081262043105367	CYP1B1/IGFBP3	2
BP	GO:0019364	pyridine nucleotide catabolic process	2/43	100/18986	0.02	8.83069767441861	3.74063741404282	0.0215566858266741	0.120129831647274	0.081262043105367	GCK/ALDOB	2
BP	GO:0043648	dicarboxylic acid metabolic process	2/43	100/18986	0.02	8.83069767441861	3.74063741404282	0.0215566858266741	0.120129831647274	0.081262043105367	PHYH/KYNU	2
BP	GO:0009137	purine nucleoside diphosphate catabolic process	2/43	101/18986	0.0198019801980198	8.74326502417684	3.71741857839559	0.0219609590805379	0.120129831647274	0.081262043105367	GCK/ALDOB	2
BP	GO:0009181	purine ribonucleoside diphosphate catabolic process	2/43	101/18986	0.0198019801980198	8.74326502417684	3.71741857839559	0.0219609590805379	0.120129831647274	0.081262043105367	GCK/ALDOB	2
BP	GO:0042593	glucose homeostasis	3/43	265/18986	0.0113207547169811	4.99850811759544	3.12299685061706	0.022007259237497	0.120129831647274	0.081262043105367	PLA2G6/GCK/FBN1	3
BP	GO:0033500	carbohydrate homeostasis	3/43	266/18986	0.0112781954887218	4.9797167336947	3.11426242753764	0.022223769464249	0.120129831647274	0.081262043105367	PLA2G6/GCK/FBN1	3
BP	GO:0002002	regulation of angiotensin levels in blood	1/43	10/18986	0.1	44.153488372093	6.50322412007335	0.0224240922358944	0.120129831647274	0.081262043105367	ACE2	1
BP	GO:0002084	protein depalmitoylation	1/43	10/18986	0.1	44.153488372093	6.50322412007335	0.0224240922358944	0.120129831647274	0.081262043105367	PPT1	1
BP	GO:0006568	tryptophan metabolic process	1/43	10/18986	0.1	44.153488372093	6.50322412007335	0.0224240922358944	0.120129831647274	0.081262043105367	KYNU	1
BP	GO:0006655	phosphatidylglycerol biosynthetic process	1/43	10/18986	0.1	44.153488372093	6.50322412007335	0.0224240922358944	0.120129831647274	0.081262043105367	PLA2G6	1
BP	GO:0009235	cobalamin metabolic process	1/43	10/18986	0.1	44.153488372093	6.50322412007335	0.0224240922358944	0.120129831647274	0.081262043105367	CUBN	1
BP	GO:0014012	peripheral nervous system axon regeneration	1/43	10/18986	0.1	44.153488372093	6.50322412007335	0.0224240922358944	0.120129831647274	0.081262043105367	MMP2	1
BP	GO:0032329	serine transport	1/43	10/18986	0.1	44.153488372093	6.50322412007335	0.0224240922358944	0.120129831647274	0.081262043105367	SLC1A4	1
BP	GO:0035356	intracellular triglyceride homeostasis	1/43	10/18986	0.1	44.153488372093	6.50322412007335	0.0224240922358944	0.120129831647274	0.081262043105367	PNPLA2	1
BP	GO:0036490	regulation of translation in response to endoplasmic reticulum stress	1/43	10/18986	0.1	44.153488372093	6.50322412007335	0.0224240922358944	0.120129831647274	0.081262043105367	EIF2AK3	1
BP	GO:0044650	adhesion of symbiont to host cell	1/43	10/18986	0.1	44.153488372093	6.50322412007335	0.0224240922358944	0.120129831647274	0.081262043105367	ACE2	1
BP	GO:0046834	lipid phosphorylation	1/43	10/18986	0.1	44.153488372093	6.50322412007335	0.0224240922358944	0.120129831647274	0.081262043105367	AGK	1
BP	GO:0061299	retina vasculature morphogenesis in camera-type eye	1/43	10/18986	0.1	44.153488372093	6.50322412007335	0.0224240922358944	0.120129831647274	0.081262043105367	CYP1B1	1
BP	GO:0070189	kynurenine metabolic process	1/43	10/18986	0.1	44.153488372093	6.50322412007335	0.0224240922358944	0.120129831647274	0.081262043105367	KYNU	1
BP	GO:0071287	cellular response to manganese ion	1/43	10/18986	0.1	44.153488372093	6.50322412007335	0.0224240922358944	0.120129831647274	0.081262043105367	EIF2AK3	1
BP	GO:0097105	presynaptic membrane assembly	1/43	10/18986	0.1	44.153488372093	6.50322412007335	0.0224240922358944	0.120129831647274	0.081262043105367	PTEN	1
BP	GO:1903596	regulation of gap junction assembly	1/43	10/18986	0.1	44.153488372093	6.50322412007335	0.0224240922358944	0.120129831647274	0.081262043105367	ACE2	1
BP	GO:0034308	primary alcohol metabolic process	2/43	103/18986	0.0194174757281553	8.57349288778505	3.67193078776196	0.0227789587232028	0.120129831647274	0.081262043105367	CYP1B1/PNPLA2	2
BP	GO:0072526	pyridine-containing compound catabolic process	2/43	103/18986	0.0194174757281553	8.57349288778505	3.67193078776196	0.0227789587232028	0.120129831647274	0.081262043105367	GCK/ALDOB	2
BP	GO:0007416	synapse assembly	3/43	269/18986	0.0111524163568773	4.92418085934123	3.08831921707169	0.022880345226365	0.120129831647274	0.081262043105367	PTEN/GNPAT/GABRB3	3
BP	GO:0001894	tissue homeostasis	3/43	270/18986	0.0111111111111111	4.90594315245478	3.07975685770954	0.0231015525493089	0.120129831647274	0.081262043105367	ACTB/TFRC/CUBN	3
BP	GO:0009636	response to toxic substance	3/43	270/18986	0.0111111111111111	4.90594315245478	3.07975685770954	0.0231015525493089	0.120129831647274	0.081262043105367	CYP1B1/SLC6A14/AIFM1	3
BP	GO:0015833	peptide transport	3/43	270/18986	0.0111111111111111	4.90594315245478	3.07975685770954	0.0231015525493089	0.120129831647274	0.081262043105367	HADH/PLA2G6/GCK	3
BP	GO:0060249	anatomical structure homeostasis	3/43	270/18986	0.0111111111111111	4.90594315245478	3.07975685770954	0.0231015525493089	0.120129831647274	0.081262043105367	ACTB/TFRC/CUBN	3
BP	GO:0009191	ribonucleoside diphosphate catabolic process	2/43	104/18986	0.0192307692307692	8.49105545617174	3.6496467752897	0.0231926538487725	0.120129831647274	0.081262043105367	GCK/ALDOB	2
BP	GO:0046031	ADP metabolic process	2/43	104/18986	0.0192307692307692	8.49105545617174	3.6496467752897	0.0231926538487725	0.120129831647274	0.081262043105367	GCK/ALDOB	2
BP	GO:0050708	regulation of protein secretion	3/43	272/18986	0.0110294117647059	4.86987004103967	3.06275790191944	0.0235474907692024	0.120129831647274	0.081262043105367	HADH/PLA2G6/GCK	3
BP	GO:0010906	regulation of glucose metabolic process	2/43	105/18986	0.019047619047619	8.41018826135105	3.62765972993866	0.0236094584212319	0.120129831647274	0.081262043105367	GCK/IGFBP3	2
BP	GO:0009141	nucleoside triphosphate metabolic process	3/43	274/18986	0.0109489051094891	4.83432354438975	3.04592413567172	0.0239981273539326	0.120129831647274	0.081262043105367	GCK/ALDOB/ATP6V1B1	3
BP	GO:0006626	protein targeting to mitochondrion	2/43	106/18986	0.0188679245283019	8.33084686265906	3.60596273237315	0.0240293569380759	0.120129831647274	0.081262043105367	AGK/AIFM1	2
BP	GO:0006835	dicarboxylic acid transport	2/43	106/18986	0.0188679245283019	8.33084686265906	3.60596273237315	0.0240293569380759	0.120129831647274	0.081262043105367	SLC1A4/ABCC2	2
BP	GO:0009062	fatty acid catabolic process	2/43	106/18986	0.0188679245283019	8.33084686265906	3.60596273237315	0.0240293569380759	0.120129831647274	0.081262043105367	HADH/PHYH	2
BP	GO:0019395	fatty acid oxidation	2/43	107/18986	0.0186915887850467	8.25298848076505	3.58454908868518	0.0244523339481825	0.120129831647274	0.081262043105367	HADH/PHYH	2
BP	GO:0032526	response to retinoic acid	2/43	107/18986	0.0186915887850467	8.25298848076505	3.58454908868518	0.0244523339481825	0.120129831647274	0.081262043105367	TFRC/MMP2	2
BP	GO:0006983	ER overload response	1/43	11/18986	0.0909090909090909	40.1395348837209	6.18637524868019	0.0246392990252	0.120129831647274	0.081262043105367	EIF2AK3	1
BP	GO:0009176	pyrimidine deoxyribonucleoside monophosphate metabolic process	1/43	11/18986	0.0909090909090909	40.1395348837209	6.18637524868019	0.0246392990252	0.120129831647274	0.081262043105367	DPYS	1
BP	GO:0015808	L-alanine transport	1/43	11/18986	0.0909090909090909	40.1395348837209	6.18637524868019	0.0246392990252	0.120129831647274	0.081262043105367	SLC1A4	1
BP	GO:0019065	receptor-mediated endocytosis of virus by host cell	1/43	11/18986	0.0909090909090909	40.1395348837209	6.18637524868019	0.0246392990252	0.120129831647274	0.081262043105367	ACE2	1
BP	GO:0034776	response to histamine	1/43	11/18986	0.0909090909090909	40.1395348837209	6.18637524868019	0.0246392990252	0.120129831647274	0.081262043105367	GABRB3	1
BP	GO:0035581	sequestering of extracellular ligand from receptor	1/43	11/18986	0.0909090909090909	40.1395348837209	6.18637524868019	0.0246392990252	0.120129831647274	0.081262043105367	FBN1	1
BP	GO:0042048	olfactory behavior	1/43	11/18986	0.0909090909090909	40.1395348837209	6.18637524868019	0.0246392990252	0.120129831647274	0.081262043105367	ATP6V1B1	1
BP	GO:0042167	heme catabolic process	1/43	11/18986	0.0909090909090909	40.1395348837209	6.18637524868019	0.0246392990252	0.120129831647274	0.081262043105367	ABCC2	1
BP	GO:0042756	drinking behavior	1/43	11/18986	0.0909090909090909	40.1395348837209	6.18637524868019	0.0246392990252	0.120129831647274	0.081262043105367	ACE2	1
BP	GO:0043558	regulation of translational initiation in response to stress	1/43	11/18986	0.0909090909090909	40.1395348837209	6.18637524868019	0.0246392990252	0.120129831647274	0.081262043105367	EIF2AK3	1
BP	GO:0046149	pigment catabolic process	1/43	11/18986	0.0909090909090909	40.1395348837209	6.18637524868019	0.0246392990252	0.120129831647274	0.081262043105367	ABCC2	1
BP	GO:0060346	bone trabecula formation	1/43	11/18986	0.0909090909090909	40.1395348837209	6.18637524868019	0.0246392990252	0.120129831647274	0.081262043105367	MMP2	1
BP	GO:0062100	positive regulation of programmed necrotic cell death	1/43	11/18986	0.0909090909090909	40.1395348837209	6.18637524868019	0.0246392990252	0.120129831647274	0.081262043105367	AIFM1	1
BP	GO:0070778	L-aspartate transmembrane transport	1/43	11/18986	0.0909090909090909	40.1395348837209	6.18637524868019	0.0246392990252	0.120129831647274	0.081262043105367	SLC1A4	1
BP	GO:0071313	cellular response to caffeine	1/43	11/18986	0.0909090909090909	40.1395348837209	6.18637524868019	0.0246392990252	0.120129831647274	0.081262043105367	RYR1	1
BP	GO:0071492	cellular response to UV-A	1/43	11/18986	0.0909090909090909	40.1395348837209	6.18637524868019	0.0246392990252	0.120129831647274	0.081262043105367	MMP2	1
BP	GO:0071635	negative regulation of transforming growth factor beta production	1/43	11/18986	0.0909090909090909	40.1395348837209	6.18637524868019	0.0246392990252	0.120129831647274	0.081262043105367	FURIN	1
BP	GO:0090394	negative regulation of excitatory postsynaptic potential	1/43	11/18986	0.0909090909090909	40.1395348837209	6.18637524868019	0.0246392990252	0.120129831647274	0.081262043105367	PTEN	1
BP	GO:0097267	omega-hydroxylase P450 pathway	1/43	11/18986	0.0909090909090909	40.1395348837209	6.18637524868019	0.0246392990252	0.120129831647274	0.081262043105367	CYP1B1	1
BP	GO:1902510	regulation of apoptotic DNA fragmentation	1/43	11/18986	0.0909090909090909	40.1395348837209	6.18637524868019	0.0246392990252	0.120129831647274	0.081262043105367	AIFM1	1
BP	GO:1903689	regulation of wound healing, spreading of epidermal cells	1/43	11/18986	0.0909090909090909	40.1395348837209	6.18637524868019	0.0246392990252	0.120129831647274	0.081262043105367	PTEN	1
BP	GO:1904668	positive regulation of ubiquitin protein ligase activity	1/43	11/18986	0.0909090909090909	40.1395348837209	6.18637524868019	0.0246392990252	0.120129831647274	0.081262043105367	PTEN	1
BP	GO:2001204	regulation of osteoclast development	1/43	11/18986	0.0909090909090909	40.1395348837209	6.18637524868019	0.0246392990252	0.120129831647274	0.081262043105367	FBN1	1
BP	GO:0006641	triglyceride metabolic process	2/43	108/18986	0.0185185185185185	8.17657192075797	3.56341232101308	0.0248783740516685	0.120129831647274	0.081262043105367	CETP/PNPLA2	2
BP	GO:0009134	nucleoside diphosphate catabolic process	2/43	108/18986	0.0185185185185185	8.17657192075797	3.56341232101308	0.0248783740516685	0.120129831647274	0.081262043105367	GCK/ALDOB	2
BP	GO:0023061	signal release	4/43	493/18986	0.00811359026369168	3.58243313363838	2.7679867632075	0.0249530707735288	0.120129831647274	0.081262043105367	HADH/PLA2G6/GCK/PPT1	4
BP	GO:1903829	positive regulation of protein localization	4/43	497/18986	0.00804828973843058	3.5536006738103	2.74846123727163	0.0256091310747117	0.120129831647274	0.081262043105367	PLA2G6/GCK/TFRC/EIF2AK3	4
BP	GO:0006664	glycolipid metabolic process	2/43	110/18986	0.0181818181818182	8.02790697674419	3.52194452949938	0.0257395821945755	0.120129831647274	0.081262043105367	NAGA/GM2A	2
BP	GO:0097306	cellular response to alcohol	2/43	110/18986	0.0181818181818182	8.02790697674419	3.52194452949938	0.0257395821945755	0.120129831647274	0.081262043105367	CYP1B1/AIFM1	2
BP	GO:1901655	cellular response to ketone	2/43	110/18986	0.0181818181818182	8.02790697674419	3.52194452949938	0.0257395821945755	0.120129831647274	0.081262043105367	CYP1B1/AIFM1	2
BP	GO:0007611	learning or memory	3/43	282/18986	0.0106382978723404	4.69717961405245	2.98018349979454	0.0258476538934584	0.120129831647274	0.081262043105367	PTEN/PPT1/GM2A	3
BP	GO:0032963	collagen metabolic process	2/43	111/18986	0.018018018018018	7.95558349046721	3.50160155219563	0.026174719689129	0.120129831647274	0.081262043105367	FURIN/MMP2	2
BP	GO:1903509	liposaccharide metabolic process	2/43	111/18986	0.018018018018018	7.95558349046721	3.50160155219563	0.026174719689129	0.120129831647274	0.081262043105367	NAGA/GM2A	2
BP	GO:0030316	osteoclast differentiation	2/43	112/18986	0.0178571428571429	7.88455149501661	3.48151152829192	0.0266128591870405	0.120129831647274	0.081262043105367	FBN1/TFRC	2
BP	GO:1902476	chloride transmembrane transport	2/43	112/18986	0.0178571428571429	7.88455149501661	3.48151152829192	0.0266128591870405	0.120129831647274	0.081262043105367	SLC1A4/GABRB3	2
BP	GO:0001553	luteinization	1/43	12/18986	0.0833333333333333	36.7945736434108	5.90940176586685	0.0268496025899913	0.120129831647274	0.081262043105367	MMP2	1
BP	GO:0007056	spindle assembly involved in female meiosis	1/43	12/18986	0.0833333333333333	36.7945736434108	5.90940176586685	0.0268496025899913	0.120129831647274	0.081262043105367	PTEN	1
BP	GO:0008611	ether lipid biosynthetic process	1/43	12/18986	0.0833333333333333	36.7945736434108	5.90940176586685	0.0268496025899913	0.120129831647274	0.081262043105367	GNPAT	1
BP	GO:0019682	glyceraldehyde-3-phosphate metabolic process	1/43	12/18986	0.0833333333333333	36.7945736434108	5.90940176586685	0.0268496025899913	0.120129831647274	0.081262043105367	ALDOB	1
BP	GO:0032908	regulation of transforming growth factor beta1 production	1/43	12/18986	0.0833333333333333	36.7945736434108	5.90940176586685	0.0268496025899913	0.120129831647274	0.081262043105367	FURIN	1
BP	GO:0033629	negative regulation of cell adhesion mediated by integrin	1/43	12/18986	0.0833333333333333	36.7945736434108	5.90940176586685	0.0268496025899913	0.120129831647274	0.081262043105367	CYP1B1	1
BP	GO:0034163	regulation of toll-like receptor 9 signaling pathway	1/43	12/18986	0.0833333333333333	36.7945736434108	5.90940176586685	0.0268496025899913	0.120129831647274	0.081262043105367	PPT1	1
BP	GO:0034370	triglyceride-rich lipoprotein particle remodeling	1/43	12/18986	0.0833333333333333	36.7945736434108	5.90940176586685	0.0268496025899913	0.120129831647274	0.081262043105367	CETP	1
BP	GO:0034372	very-low-density lipoprotein particle remodeling	1/43	12/18986	0.0833333333333333	36.7945736434108	5.90940176586685	0.0268496025899913	0.120129831647274	0.081262043105367	CETP	1
BP	GO:0035812	renal sodium excretion	1/43	12/18986	0.0833333333333333	36.7945736434108	5.90940176586685	0.0268496025899913	0.120129831647274	0.081262043105367	ATP6V1B1	1
BP	GO:0036295	cellular response to increased oxygen levels	1/43	12/18986	0.0833333333333333	36.7945736434108	5.90940176586685	0.0268496025899913	0.120129831647274	0.081262043105367	ATP6V0A2	1
BP	GO:0045906	negative regulation of vasoconstriction	1/43	12/18986	0.0833333333333333	36.7945736434108	5.90940176586685	0.0268496025899913	0.120129831647274	0.081262043105367	MMP2	1
BP	GO:0046504	glycerol ether biosynthetic process	1/43	12/18986	0.0833333333333333	36.7945736434108	5.90940176586685	0.0268496025899913	0.120129831647274	0.081262043105367	GNPAT	1
BP	GO:0048548	regulation of pinocytosis	1/43	12/18986	0.0833333333333333	36.7945736434108	5.90940176586685	0.0268496025899913	0.120129831647274	0.081262043105367	PPT1	1
BP	GO:0070857	regulation of bile acid biosynthetic process	1/43	12/18986	0.0833333333333333	36.7945736434108	5.90940176586685	0.0268496025899913	0.120129831647274	0.081262043105367	STAR	1
BP	GO:0071257	cellular response to electrical stimulus	1/43	12/18986	0.0833333333333333	36.7945736434108	5.90940176586685	0.0268496025899913	0.120129831647274	0.081262043105367	PTEN	1
BP	GO:0097090	presynaptic membrane organization	1/43	12/18986	0.0833333333333333	36.7945736434108	5.90940176586685	0.0268496025899913	0.120129831647274	0.081262043105367	PTEN	1
BP	GO:2000644	regulation of receptor catabolic process	1/43	12/18986	0.0833333333333333	36.7945736434108	5.90940176586685	0.0268496025899913	0.120129831647274	0.081262043105367	FURIN	1
BP	GO:0014812	muscle cell migration	2/43	114/18986	0.0175438596491228	7.74622603019176	3.44206841857899	0.0274980836599437	0.120129831647274	0.081262043105367	CYP1B1/IGFBP3	2
BP	GO:0030148	sphingolipid biosynthetic process	2/43	114/18986	0.0175438596491228	7.74622603019176	3.44206841857899	0.0274980836599437	0.120129831647274	0.081262043105367	PLA2G6/AGK	2
BP	GO:0033559	unsaturated fatty acid metabolic process	2/43	114/18986	0.0175438596491228	7.74622603019176	3.44206841857899	0.0274980836599437	0.120129831647274	0.081262043105367	CYP1B1/ATP6V1B1	2
BP	GO:0034440	lipid oxidation	2/43	114/18986	0.0175438596491228	7.74622603019176	3.44206841857899	0.0274980836599437	0.120129831647274	0.081262043105367	HADH/PHYH	2
BP	GO:0090277	positive regulation of peptide hormone secretion	2/43	114/18986	0.0175438596491228	7.74622603019176	3.44206841857899	0.0274980836599437	0.120129831647274	0.081262043105367	PLA2G6/GCK	2
BP	GO:2001056	positive regulation of cysteine-type endopeptidase activity	2/43	114/18986	0.0175438596491228	7.74622603019176	3.44206841857899	0.0274980836599437	0.120129831647274	0.081262043105367	AIFM1/EIF2AK3	2
BP	GO:0006520	amino acid metabolic process	3/43	289/18986	0.0103806228373702	4.5834070974491	2.92465239298744	0.0275276185875018	0.120129831647274	0.081262043105367	SLC38A1/KYNU/PSAT1	3
BP	GO:0045445	myoblast differentiation	2/43	115/18986	0.0173913043478261	7.6788675429727	3.42270478708081	0.0279451384942463	0.120129831647274	0.081262043105367	ACTB/IGFBP3	2
BP	GO:0002793	positive regulation of peptide secretion	2/43	116/18986	0.0172413793103448	7.61267040898156	3.40357300472942	0.0283951350502449	0.120129831647274	0.081262043105367	PLA2G6/GCK	2
BP	GO:0009135	purine nucleoside diphosphate metabolic process	2/43	116/18986	0.0172413793103448	7.61267040898156	3.40357300472942	0.0283951350502449	0.120129831647274	0.081262043105367	GCK/ALDOB	2
BP	GO:0009179	purine ribonucleoside diphosphate metabolic process	2/43	116/18986	0.0172413793103448	7.61267040898156	3.40357300472942	0.0283951350502449	0.120129831647274	0.081262043105367	GCK/ALDOB	2
BP	GO:0051054	positive regulation of DNA metabolic process	3/43	295/18986	0.0101694915254237	4.49018525817895	2.87844786579099	0.0290133117758889	0.120129831647274	0.081262043105367	CYP1B1/ACTB/TFRC	3
BP	GO:0001976	nervous system process involved in regulation of systemic arterial blood pressure	1/43	13/18986	0.0769230769230769	33.9642218246869	5.6645008936466	0.0290550135254095	0.120129831647274	0.081262043105367	ACE2	1
BP	GO:0006563	L-serine metabolic process	1/43	13/18986	0.0769230769230769	33.9642218246869	5.6645008936466	0.0290550135254095	0.120129831647274	0.081262043105367	PSAT1	1
BP	GO:0006586	indolalkylamine metabolic process	1/43	13/18986	0.0769230769230769	33.9642218246869	5.6645008936466	0.0290550135254095	0.120129831647274	0.081262043105367	KYNU	1
BP	GO:0006787	porphyrin-containing compound catabolic process	1/43	13/18986	0.0769230769230769	33.9642218246869	5.6645008936466	0.0290550135254095	0.120129831647274	0.081262043105367	ABCC2	1
BP	GO:0010896	regulation of triglyceride catabolic process	1/43	13/18986	0.0769230769230769	33.9642218246869	5.6645008936466	0.0290550135254095	0.120129831647274	0.081262043105367	PNPLA2	1
BP	GO:0015838	amino-acid betaine transport	1/43	13/18986	0.0769230769230769	33.9642218246869	5.6645008936466	0.0290550135254095	0.120129831647274	0.081262043105367	SLC6A14	1
BP	GO:0032905	transforming growth factor beta1 production	1/43	13/18986	0.0769230769230769	33.9642218246869	5.6645008936466	0.0290550135254095	0.120129831647274	0.081262043105367	FURIN	1
BP	GO:0033015	tetrapyrrole catabolic process	1/43	13/18986	0.0769230769230769	33.9642218246869	5.6645008936466	0.0290550135254095	0.120129831647274	0.081262043105367	ABCC2	1
BP	GO:0042711	maternal behavior	1/43	13/18986	0.0769230769230769	33.9642218246869	5.6645008936466	0.0290550135254095	0.120129831647274	0.081262043105367	PTEN	1
BP	GO:0043568	positive regulation of insulin-like growth factor receptor signaling pathway	1/43	13/18986	0.0769230769230769	33.9642218246869	5.6645008936466	0.0290550135254095	0.120129831647274	0.081262043105367	IGFBP3	1
BP	GO:0044406	adhesion of symbiont to host	1/43	13/18986	0.0769230769230769	33.9642218246869	5.6645008936466	0.0290550135254095	0.120129831647274	0.081262043105367	ACE2	1
BP	GO:0045039	protein insertion into mitochondrial inner membrane	1/43	13/18986	0.0769230769230769	33.9642218246869	5.6645008936466	0.0290550135254095	0.120129831647274	0.081262043105367	AGK	1
BP	GO:0048853	forebrain morphogenesis	1/43	13/18986	0.0769230769230769	33.9642218246869	5.6645008936466	0.0290550135254095	0.120129831647274	0.081262043105367	PTEN	1
BP	GO:0060134	prepulse inhibition	1/43	13/18986	0.0769230769230769	33.9642218246869	5.6645008936466	0.0290550135254095	0.120129831647274	0.081262043105367	PTEN	1
BP	GO:0061795	Golgi lumen acidification	1/43	13/18986	0.0769230769230769	33.9642218246869	5.6645008936466	0.0290550135254095	0.120129831647274	0.081262043105367	ATP6V0A2	1
BP	GO:0070417	cellular response to cold	1/43	13/18986	0.0769230769230769	33.9642218246869	5.6645008936466	0.0290550135254095	0.120129831647274	0.081262043105367	EIF2AK3	1
BP	GO:0071389	cellular response to mineralocorticoid stimulus	1/43	13/18986	0.0769230769230769	33.9642218246869	5.6645008936466	0.0290550135254095	0.120129831647274	0.081262043105367	AIFM1	1
BP	GO:0071415	cellular response to purine-containing compound	1/43	13/18986	0.0769230769230769	33.9642218246869	5.6645008936466	0.0290550135254095	0.120129831647274	0.081262043105367	RYR1	1
BP	GO:0075509	endocytosis involved in viral entry into host cell	1/43	13/18986	0.0769230769230769	33.9642218246869	5.6645008936466	0.0290550135254095	0.120129831647274	0.081262043105367	ACE2	1
BP	GO:0097384	cellular lipid biosynthetic process	1/43	13/18986	0.0769230769230769	33.9642218246869	5.6645008936466	0.0290550135254095	0.120129831647274	0.081262043105367	GNPAT	1
BP	GO:1900115	extracellular regulation of signal transduction	1/43	13/18986	0.0769230769230769	33.9642218246869	5.6645008936466	0.0290550135254095	0.120129831647274	0.081262043105367	FBN1	1
BP	GO:1900116	extracellular negative regulation of signal transduction	1/43	13/18986	0.0769230769230769	33.9642218246869	5.6645008936466	0.0290550135254095	0.120129831647274	0.081262043105367	FBN1	1
BP	GO:1901503	ether biosynthetic process	1/43	13/18986	0.0769230769230769	33.9642218246869	5.6645008936466	0.0290550135254095	0.120129831647274	0.081262043105367	GNPAT	1
BP	GO:1903624	regulation of DNA catabolic process	1/43	13/18986	0.0769230769230769	33.9642218246869	5.6645008936466	0.0290550135254095	0.120129831647274	0.081262043105367	AIFM1	1
BP	GO:0042177	negative regulation of protein catabolic process	2/43	118/18986	0.0169491525423729	7.48364209696492	3.36598558799901	0.0293038935964481	0.120840003330616	0.0817424400321974	FURIN/CTSA	2
BP	GO:0048511	rhythmic process	3/43	299/18986	0.0100334448160535	4.43011589017656	2.84832632439379	0.0300271853784152	0.122750463527503	0.0830347743070539	CYP1B1/PTEN/MMP2	3
BP	GO:0031330	negative regulation of cellular catabolic process	2/43	122/18986	0.0163934426229508	7.23827678231033	3.29338732818673	0.0311560570912535	0.122750463527503	0.0830347743070539	FURIN/CTSA	2
BP	GO:0006000	fructose metabolic process	1/43	14/18986	0.0714285714285714	31.5382059800664	5.44585569082305	0.031255542404259	0.122750463527503	0.0830347743070539	ALDOB	1
BP	GO:0006465	signal peptide processing	1/43	14/18986	0.0714285714285714	31.5382059800664	5.44585569082305	0.031255542404259	0.122750463527503	0.0830347743070539	FURIN	1
BP	GO:0009158	ribonucleoside monophosphate catabolic process	1/43	14/18986	0.0714285714285714	31.5382059800664	5.44585569082305	0.031255542404259	0.122750463527503	0.0830347743070539	DPYS	1
BP	GO:0009159	deoxyribonucleoside monophosphate catabolic process	1/43	14/18986	0.0714285714285714	31.5382059800664	5.44585569082305	0.031255542404259	0.122750463527503	0.0830347743070539	DPYS	1
BP	GO:0010635	regulation of mitochondrial fusion	1/43	14/18986	0.0714285714285714	31.5382059800664	5.44585569082305	0.031255542404259	0.122750463527503	0.0830347743070539	TFRC	1
BP	GO:0010745	negative regulation of macrophage derived foam cell differentiation	1/43	14/18986	0.0714285714285714	31.5382059800664	5.44585569082305	0.031255542404259	0.122750463527503	0.0830347743070539	CETP	1
BP	GO:0015803	branched-chain amino acid transport	1/43	14/18986	0.0714285714285714	31.5382059800664	5.44585569082305	0.031255542404259	0.122750463527503	0.0830347743070539	SLC6A14	1
BP	GO:0034333	adherens junction assembly	1/43	14/18986	0.0714285714285714	31.5382059800664	5.44585569082305	0.031255542404259	0.122750463527503	0.0830347743070539	ACTB	1
BP	GO:0043650	dicarboxylic acid biosynthetic process	1/43	14/18986	0.0714285714285714	31.5382059800664	5.44585569082305	0.031255542404259	0.122750463527503	0.0830347743070539	KYNU	1
BP	GO:0045989	positive regulation of striated muscle contraction	1/43	14/18986	0.0714285714285714	31.5382059800664	5.44585569082305	0.031255542404259	0.122750463527503	0.0830347743070539	ACE2	1
BP	GO:0051547	regulation of keratinocyte migration	1/43	14/18986	0.0714285714285714	31.5382059800664	5.44585569082305	0.031255542404259	0.122750463527503	0.0830347743070539	PTEN	1
BP	GO:0060746	parental behavior	1/43	14/18986	0.0714285714285714	31.5382059800664	5.44585569082305	0.031255542404259	0.122750463527503	0.0830347743070539	PTEN	1
BP	GO:0061430	bone trabecula morphogenesis	1/43	14/18986	0.0714285714285714	31.5382059800664	5.44585569082305	0.031255542404259	0.122750463527503	0.0830347743070539	MMP2	1
BP	GO:0070141	response to UV-A	1/43	14/18986	0.0714285714285714	31.5382059800664	5.44585569082305	0.031255542404259	0.122750463527503	0.0830347743070539	MMP2	1
BP	GO:0090153	regulation of sphingolipid biosynthetic process	1/43	14/18986	0.0714285714285714	31.5382059800664	5.44585569082305	0.031255542404259	0.122750463527503	0.0830347743070539	PLA2G6	1
BP	GO:0098734	macromolecule depalmitoylation	1/43	14/18986	0.0714285714285714	31.5382059800664	5.44585569082305	0.031255542404259	0.122750463527503	0.0830347743070539	PPT1	1
BP	GO:2000303	regulation of ceramide biosynthetic process	1/43	14/18986	0.0714285714285714	31.5382059800664	5.44585569082305	0.031255542404259	0.122750463527503	0.0830347743070539	PLA2G6	1
BP	GO:0010563	negative regulation of phosphorus metabolic process	3/43	306/18986	0.00980392156862745	4.32877336981304	2.79686596873146	0.0318464391517946	0.124447307109382	0.0841826072341702	PTEN/ALDOB/IGFBP3	3
BP	GO:0045936	negative regulation of phosphate metabolic process	3/43	306/18986	0.00980392156862745	4.32877336981304	2.79686596873146	0.0318464391517946	0.124447307109382	0.0841826072341702	PTEN/ALDOB/IGFBP3	3
BP	GO:0006690	icosanoid metabolic process	2/43	124/18986	0.0161290322580645	7.12153038259565	3.25830796874829	0.0320992264840977	0.124549338703654	0.0842516266916871	CYP1B1/ATP6V1B1	2
BP	GO:0031644	regulation of nervous system process	2/43	124/18986	0.0161290322580645	7.12153038259565	3.25830796874829	0.0320992264840977	0.124549338703654	0.0842516266916871	PTEN/EIF2AK3	2
BP	GO:0051402	neuron apoptotic process	3/43	307/18986	0.00977198697068404	4.31467313082342	2.78964046108868	0.0321109973428694	0.124549338703654	0.0842516266916871	MMP2/AIFM1/PPT1	3
BP	GO:0062014	negative regulation of small molecule metabolic process	2/43	125/18986	0.016	7.06455813953488	3.24105918498033	0.0325750319508469	0.124804833453902	0.0844244565801764	GCK/ALDOB	2
BP	GO:0072655	establishment of protein localization to mitochondrion	2/43	125/18986	0.016	7.06455813953488	3.24105918498033	0.0325750319508469	0.124804833453902	0.0844244565801764	AGK/AIFM1	2
BP	GO:0006090	pyruvate metabolic process	2/43	126/18986	0.0158730158730159	7.00849021779254	3.22399927672673	0.0330536319124195	0.124804833453902	0.0844244565801764	GCK/ALDOB	2
BP	GO:0009185	ribonucleoside diphosphate metabolic process	2/43	126/18986	0.0158730158730159	7.00849021779254	3.22399927672673	0.0330536319124195	0.124804833453902	0.0844244565801764	GCK/ALDOB	2
BP	GO:0007567	parturition	1/43	15/18986	0.0666666666666667	29.4356589147287	5.24902888467309	0.033451199777051	0.124804833453902	0.0844244565801764	MMP2	1
BP	GO:0010889	regulation of sequestering of triglyceride	1/43	15/18986	0.0666666666666667	29.4356589147287	5.24902888467309	0.033451199777051	0.124804833453902	0.0844244565801764	PNPLA2	1
BP	GO:0031000	response to caffeine	1/43	15/18986	0.0666666666666667	29.4356589147287	5.24902888467309	0.033451199777051	0.124804833453902	0.0844244565801764	RYR1	1
BP	GO:0042182	ketone catabolic process	1/43	15/18986	0.0666666666666667	29.4356589147287	5.24902888467309	0.033451199777051	0.124804833453902	0.0844244565801764	KYNU	1
BP	GO:0045176	apical protein localization	1/43	15/18986	0.0666666666666667	29.4356589147287	5.24902888467309	0.033451199777051	0.124804833453902	0.0844244565801764	ACTB	1
BP	GO:0046049	UMP metabolic process	1/43	15/18986	0.0666666666666667	29.4356589147287	5.24902888467309	0.033451199777051	0.124804833453902	0.0844244565801764	DPYS	1
BP	GO:0046598	positive regulation of viral entry into host cell	1/43	15/18986	0.0666666666666667	29.4356589147287	5.24902888467309	0.033451199777051	0.124804833453902	0.0844244565801764	FURIN	1
BP	GO:0061684	chaperone-mediated autophagy	1/43	15/18986	0.0666666666666667	29.4356589147287	5.24902888467309	0.033451199777051	0.124804833453902	0.0844244565801764	CTSA	1
BP	GO:0075294	positive regulation by symbiont of entry into host	1/43	15/18986	0.0666666666666667	29.4356589147287	5.24902888467309	0.033451199777051	0.124804833453902	0.0844244565801764	FURIN	1
BP	GO:0090306	meiotic spindle assembly	1/43	15/18986	0.0666666666666667	29.4356589147287	5.24902888467309	0.033451199777051	0.124804833453902	0.0844244565801764	PTEN	1
BP	GO:1904251	regulation of bile acid metabolic process	1/43	15/18986	0.0666666666666667	29.4356589147287	5.24902888467309	0.033451199777051	0.124804833453902	0.0844244565801764	STAR	1
BP	GO:2001140	positive regulation of phospholipid transport	1/43	15/18986	0.0666666666666667	29.4356589147287	5.24902888467309	0.033451199777051	0.124804833453902	0.0844244565801764	CETP	1
BP	GO:0006805	xenobiotic metabolic process	2/43	127/18986	0.015748031496063	6.95330525544772	3.20712458255723	0.033535011915508	0.12482034126271	0.0844349468656496	CYP1B1/ABCC2	2
BP	GO:0007162	negative regulation of cell adhesion	3/43	314/18986	0.00955414012738853	4.21848615019997	2.73990937387013	0.0339954783494821	0.126234394724262	0.0853914859015426	CYP1B1/PTEN/MMP2	3
BP	GO:0009154	purine ribonucleotide catabolic process	2/43	129/18986	0.0155038759689922	6.84550207319272	3.1739166850477	0.0345060544749956	0.126646276647638	0.0856701041777256	GCK/ALDOB	2
BP	GO:0043200	response to amino acid	2/43	129/18986	0.0155038759689922	6.84550207319272	3.1739166850477	0.0345060544749956	0.126646276647638	0.0856701041777256	MMP2/AIFM1	2
BP	GO:0046879	hormone secretion	3/43	319/18986	0.00940438871473354	4.1523656776263	2.70526502030367	0.0353763523982219	0.126646276647638	0.0856701041777256	HADH/PLA2G6/GCK	3
BP	GO:0072329	monocarboxylic acid catabolic process	2/43	131/18986	0.0152671755725191	6.74099059115924	3.14140813071381	0.0354880449689066	0.126646276647638	0.0856701041777256	HADH/PHYH	2
BP	GO:0003096	renal sodium ion transport	1/43	16/18986	0.0625	27.5959302325581	5.07056856633623	0.0356419961720538	0.126646276647638	0.0856701041777256	ATP6V1B1	1
BP	GO:0006206	pyrimidine nucleobase metabolic process	1/43	16/18986	0.0625	27.5959302325581	5.07056856633623	0.0356419961720538	0.126646276647638	0.0856701041777256	DPYS	1
BP	GO:0009173	pyrimidine ribonucleoside monophosphate metabolic process	1/43	16/18986	0.0625	27.5959302325581	5.07056856633623	0.0356419961720538	0.126646276647638	0.0856701041777256	DPYS	1
BP	GO:0009313	oligosaccharide catabolic process	1/43	16/18986	0.0625	27.5959302325581	5.07056856633623	0.0356419961720538	0.126646276647638	0.0856701041777256	GM2A	1
BP	GO:0030728	ovulation	1/43	16/18986	0.0625	27.5959302325581	5.07056856633623	0.0356419961720538	0.126646276647638	0.0856701041777256	MMP2	1
BP	GO:0032354	response to follicle-stimulating hormone	1/43	16/18986	0.0625	27.5959302325581	5.07056856633623	0.0356419961720538	0.126646276647638	0.0856701041777256	CYP1B1	1
BP	GO:0034374	low-density lipoprotein particle remodeling	1/43	16/18986	0.0625	27.5959302325581	5.07056856633623	0.0356419961720538	0.126646276647638	0.0856701041777256	CETP	1
BP	GO:0034638	phosphatidylcholine catabolic process	1/43	16/18986	0.0625	27.5959302325581	5.07056856633623	0.0356419961720538	0.126646276647638	0.0856701041777256	PLA2G6	1
BP	GO:0044849	estrous cycle	1/43	16/18986	0.0625	27.5959302325581	5.07056856633623	0.0356419961720538	0.126646276647638	0.0856701041777256	CYP1B1	1
BP	GO:0046459	short-chain fatty acid metabolic process	1/43	16/18986	0.0625	27.5959302325581	5.07056856633623	0.0356419961720538	0.126646276647638	0.0856701041777256	PHYH	1
BP	GO:0051895	negative regulation of focal adhesion assembly	1/43	16/18986	0.0625	27.5959302325581	5.07056856633623	0.0356419961720538	0.126646276647638	0.0856701041777256	PTEN	1
BP	GO:0071732	cellular response to nitric oxide	1/43	16/18986	0.0625	27.5959302325581	5.07056856633623	0.0356419961720538	0.126646276647638	0.0856701041777256	AIFM1	1
BP	GO:0150118	negative regulation of cell-substrate junction organization	1/43	16/18986	0.0625	27.5959302325581	5.07056856633623	0.0356419961720538	0.126646276647638	0.0856701041777256	PTEN	1
BP	GO:0170043	non-proteinogenic amino acid biosynthetic process	1/43	16/18986	0.0625	27.5959302325581	5.07056856633623	0.0356419961720538	0.126646276647638	0.0856701041777256	SLC38A1	1
BP	GO:2001138	regulation of phospholipid transport	1/43	16/18986	0.0625	27.5959302325581	5.07056856633623	0.0356419961720538	0.126646276647638	0.0856701041777256	CETP	1
BP	GO:0071375	cellular response to peptide hormone stimulus	3/43	321/18986	0.00934579439252336	4.12649424038253	2.69160484220463	0.0359368028115799	0.127404909515262	0.0861832827608024	CYP1B1/GCK/FBN1	3
BP	GO:0044403	biological process involved in symbiotic interaction	3/43	322/18986	0.0093167701863354	4.11367904087823	2.68481623401923	0.0362187608684492	0.127686717442495	0.086373912245721	FURIN/TFRC/ACE2	3
BP	GO:0009132	nucleoside diphosphate metabolic process	2/43	133/18986	0.0150375939849624	6.63962231159294	3.10957299232496	0.0364808695051018	0.127686717442495	0.086373912245721	GCK/ALDOB	2
BP	GO:0070585	protein localization to mitochondrion	2/43	133/18986	0.0150375939849624	6.63962231159294	3.10957299232496	0.0364808695051018	0.127686717442495	0.086373912245721	AGK/AIFM1	2
BP	GO:0098661	inorganic anion transmembrane transport	2/43	133/18986	0.0150375939849624	6.63962231159294	3.10957299232496	0.0364808695051018	0.127686717442495	0.086373912245721	SLC1A4/GABRB3	2
BP	GO:0019058	viral life cycle	3/43	323/18986	0.00928792569659443	4.10094319245446	2.67805500189546	0.0365018731042484	0.127686717442495	0.086373912245721	FURIN/TFRC/ACE2	3
BP	GO:0006639	acylglycerol metabolic process	2/43	135/18986	0.0148148148148148	6.54125753660637	3.07838668157651	0.0374844149553638	0.127686717442495	0.086373912245721	CETP/PNPLA2	2
BP	GO:0006855	xenobiotic transmembrane transport	1/43	17/18986	0.0588235294117647	25.9726402188782	4.90774344479285	0.0378279420953324	0.127686717442495	0.086373912245721	ABCC2	1
BP	GO:0009070	serine family amino acid biosynthetic process	1/43	17/18986	0.0588235294117647	25.9726402188782	4.90774344479285	0.0378279420953324	0.127686717442495	0.086373912245721	PSAT1	1
BP	GO:0015697	quaternary ammonium group transport	1/43	17/18986	0.0588235294117647	25.9726402188782	4.90774344479285	0.0378279420953324	0.127686717442495	0.086373912245721	SLC6A14	1
BP	GO:0031645	negative regulation of nervous system process	1/43	17/18986	0.0588235294117647	25.9726402188782	4.90774344479285	0.0378279420953324	0.127686717442495	0.086373912245721	EIF2AK3	1
BP	GO:0032048	cardiolipin metabolic process	1/43	17/18986	0.0588235294117647	25.9726402188782	4.90774344479285	0.0378279420953324	0.127686717442495	0.086373912245721	PLA2G6	1
BP	GO:0032095	regulation of response to food	1/43	17/18986	0.0588235294117647	25.9726402188782	4.90774344479285	0.0378279420953324	0.127686717442495	0.086373912245721	FBN1	1
BP	GO:0034375	high-density lipoprotein particle remodeling	1/43	17/18986	0.0588235294117647	25.9726402188782	4.90774344479285	0.0378279420953324	0.127686717442495	0.086373912245721	CETP	1
BP	GO:0044320	cellular response to leptin stimulus	1/43	17/18986	0.0588235294117647	25.9726402188782	4.90774344479285	0.0378279420953324	0.127686717442495	0.086373912245721	GCK	1
BP	GO:0045725	positive regulation of glycogen biosynthetic process	1/43	17/18986	0.0588235294117647	25.9726402188782	4.90774344479285	0.0378279420953324	0.127686717442495	0.086373912245721	GCK	1
BP	GO:0051044	positive regulation of membrane protein ectodomain proteolysis	1/43	17/18986	0.0588235294117647	25.9726402188782	4.90774344479285	0.0378279420953324	0.127686717442495	0.086373912245721	FURIN	1
BP	GO:0055091	phospholipid homeostasis	1/43	17/18986	0.0588235294117647	25.9726402188782	4.90774344479285	0.0378279420953324	0.127686717442495	0.086373912245721	CETP	1
BP	GO:0061548	ganglion development	1/43	17/18986	0.0588235294117647	25.9726402188782	4.90774344479285	0.0378279420953324	0.127686717442495	0.086373912245721	CYP1B1	1
BP	GO:0090136	epithelial cell-cell adhesion	1/43	17/18986	0.0588235294117647	25.9726402188782	4.90774344479285	0.0378279420953324	0.127686717442495	0.086373912245721	CYP1B1	1
BP	GO:0097091	synaptic vesicle clustering	1/43	17/18986	0.0588235294117647	25.9726402188782	4.90774344479285	0.0378279420953324	0.127686717442495	0.086373912245721	PTEN	1
BP	GO:1902065	response to L-glutamate	1/43	17/18986	0.0588235294117647	25.9726402188782	4.90774344479285	0.0378279420953324	0.127686717442495	0.086373912245721	AIFM1	1
BP	GO:0042886	amide transport	3/43	328/18986	0.00914634146341463	4.0384288145207	2.64465236198408	0.0379347181732197	0.127686717442495	0.086373912245721	HADH/PLA2G6/GCK	3
BP	GO:0006638	neutral lipid metabolic process	2/43	136/18986	0.0147058823529412	6.49316005471956	3.06302949705759	0.0379901728785233	0.127686717442495	0.086373912245721	CETP/PNPLA2	2
BP	GO:0010950	positive regulation of endopeptidase activity	2/43	137/18986	0.0145985401459854	6.44576	3.04782586119028	0.0384985689510774	0.127686717442495	0.086373912245721	AIFM1/EIF2AK3	2
BP	GO:0009914	hormone transport	3/43	330/18986	0.00909090909090909	4.01395348837209	2.63147590789534	0.0385159060740965	0.127686717442495	0.086373912245721	HADH/PLA2G6/GCK	3
BP	GO:0006195	purine nucleotide catabolic process	2/43	138/18986	0.0144927536231884	6.39905628581058	3.0327730390107	0.0390095892449321	0.127686717442495	0.086373912245721	GCK/ALDOB	2
BP	GO:0035270	endocrine system development	2/43	138/18986	0.0144927536231884	6.39905628581058	3.0327730390107	0.0390095892449321	0.127686717442495	0.086373912245721	CYP1B1/EIF2AK3	2
BP	GO:0001991	regulation of systemic arterial blood pressure by circulatory renin-angiotensin	1/43	18/18986	0.0555555555555556	24.5297157622739	4.75836017365439	0.040009048030801	0.127686717442495	0.086373912245721	ACE2	1
BP	GO:0006103	2-oxoglutarate metabolic process	1/43	18/18986	0.0555555555555556	24.5297157622739	4.75836017365439	0.040009048030801	0.127686717442495	0.086373912245721	PHYH	1
BP	GO:0006735	NADH regeneration	1/43	18/18986	0.0555555555555556	24.5297157622739	4.75836017365439	0.040009048030801	0.127686717442495	0.086373912245721	GCK	1
BP	GO:0009125	nucleoside monophosphate catabolic process	1/43	18/18986	0.0555555555555556	24.5297157622739	4.75836017365439	0.040009048030801	0.127686717442495	0.086373912245721	DPYS	1
BP	GO:0009223	pyrimidine deoxyribonucleotide catabolic process	1/43	18/18986	0.0555555555555556	24.5297157622739	4.75836017365439	0.040009048030801	0.127686717442495	0.086373912245721	DPYS	1
BP	GO:0009404	toxin metabolic process	1/43	18/18986	0.0555555555555556	24.5297157622739	4.75836017365439	0.040009048030801	0.127686717442495	0.086373912245721	CYP1B1	1
BP	GO:0010633	negative regulation of epithelial cell migration	1/43	18/18986	0.0555555555555556	24.5297157622739	4.75836017365439	0.040009048030801	0.127686717442495	0.086373912245721	PTEN	1
BP	GO:0016264	gap junction assembly	1/43	18/18986	0.0555555555555556	24.5297157622739	4.75836017365439	0.040009048030801	0.127686717442495	0.086373912245721	ACE2	1
BP	GO:0019373	epoxygenase P450 pathway	1/43	18/18986	0.0555555555555556	24.5297157622739	4.75836017365439	0.040009048030801	0.127686717442495	0.086373912245721	CYP1B1	1
BP	GO:0030730	sequestering of triglyceride	1/43	18/18986	0.0555555555555556	24.5297157622739	4.75836017365439	0.040009048030801	0.127686717442495	0.086373912245721	PNPLA2	1
BP	GO:0042159	lipoprotein catabolic process	1/43	18/18986	0.0555555555555556	24.5297157622739	4.75836017365439	0.040009048030801	0.127686717442495	0.086373912245721	PPT1	1
BP	GO:0042574	retinal metabolic process	1/43	18/18986	0.0555555555555556	24.5297157622739	4.75836017365439	0.040009048030801	0.127686717442495	0.086373912245721	CYP1B1	1
BP	GO:0043217	myelin maintenance	1/43	18/18986	0.0555555555555556	24.5297157622739	4.75836017365439	0.040009048030801	0.127686717442495	0.086373912245721	PTEN	1
BP	GO:0045475	locomotor rhythm	1/43	18/18986	0.0555555555555556	24.5297157622739	4.75836017365439	0.040009048030801	0.127686717442495	0.086373912245721	PTEN	1
BP	GO:0046184	aldehyde biosynthetic process	1/43	18/18986	0.0555555555555556	24.5297157622739	4.75836017365439	0.040009048030801	0.127686717442495	0.086373912245721	PNPO	1
BP	GO:0061621	canonical glycolysis	1/43	18/18986	0.0555555555555556	24.5297157622739	4.75836017365439	0.040009048030801	0.127686717442495	0.086373912245721	GCK	1
BP	GO:0061718	glucose catabolic process to pyruvate	1/43	18/18986	0.0555555555555556	24.5297157622739	4.75836017365439	0.040009048030801	0.127686717442495	0.086373912245721	GCK	1
BP	GO:0071371	cellular response to gonadotropin stimulus	1/43	18/18986	0.0555555555555556	24.5297157622739	4.75836017365439	0.040009048030801	0.127686717442495	0.086373912245721	CYP1B1	1
BP	GO:0097401	synaptic vesicle lumen acidification	1/43	18/18986	0.0555555555555556	24.5297157622739	4.75836017365439	0.040009048030801	0.127686717442495	0.086373912245721	ATP6V1B1	1
BP	GO:0098974	postsynaptic actin cytoskeleton organization	1/43	18/18986	0.0555555555555556	24.5297157622739	4.75836017365439	0.040009048030801	0.127686717442495	0.086373912245721	ACTB	1
BP	GO:0110096	cellular response to aldehyde	1/43	18/18986	0.0555555555555556	24.5297157622739	4.75836017365439	0.040009048030801	0.127686717442495	0.086373912245721	AIFM1	1
BP	GO:1902170	cellular response to reactive nitrogen species	1/43	18/18986	0.0555555555555556	24.5297157622739	4.75836017365439	0.040009048030801	0.127686717442495	0.086373912245721	AIFM1	1
BP	GO:0030198	extracellular matrix organization	3/43	339/18986	0.00884955752212389	3.90738835151266	2.57343710594398	0.0411879349813363	0.129871126518451	0.0878515597380718	FURIN/CYP1B1/MMP2	3
BP	GO:0043062	extracellular structure organization	3/43	340/18986	0.00882352941176471	3.89589603283174	2.56711150704166	0.0414905333029217	0.129871126518451	0.0878515597380718	FURIN/CYP1B1/MMP2	3
BP	GO:0000018	regulation of DNA recombination	2/43	143/18986	0.013986013986014	6.17531305903399	2.95968007879136	0.0416035698287191	0.129871126518451	0.0878515597380718	ACTB/TFRC	2
BP	GO:0045229	external encapsulating structure organization	3/43	341/18986	0.00879765395894428	3.88447111777945	2.56080989504868	0.0417942691623636	0.129871126518451	0.0878515597380718	FURIN/CYP1B1/MMP2	3
BP	GO:0001101	response to acid chemical	2/43	144/18986	0.0138888888888889	6.13242894056848	2.94547838729874	0.0421300455796971	0.129871126518451	0.0878515597380718	MMP2/AIFM1	2
BP	GO:0043281	regulation of cysteine-type endopeptidase activity involved in apoptotic process	2/43	144/18986	0.0138888888888889	6.13242894056848	2.94547838729874	0.0421300455796971	0.129871126518451	0.0878515597380718	AIFM1/EIF2AK3	2
BP	GO:0007625	grooming behavior	1/43	19/18986	0.0526315789473684	23.2386780905753	4.62063427877816	0.0421853244402628	0.129871126518451	0.0878515597380718	PPT1	1
BP	GO:0007635	chemosensory behavior	1/43	19/18986	0.0526315789473684	23.2386780905753	4.62063427877816	0.0421853244402628	0.129871126518451	0.0878515597380718	ATP6V1B1	1
BP	GO:0016137	glycoside metabolic process	1/43	19/18986	0.0526315789473684	23.2386780905753	4.62063427877816	0.0421853244402628	0.129871126518451	0.0878515597380718	NAGA	1
BP	GO:0036035	osteoclast development	1/43	19/18986	0.0526315789473684	23.2386780905753	4.62063427877816	0.0421853244402628	0.129871126518451	0.0878515597380718	FBN1	1
BP	GO:0045721	negative regulation of gluconeogenesis	1/43	19/18986	0.0526315789473684	23.2386780905753	4.62063427877816	0.0421853244402628	0.129871126518451	0.0878515597380718	GCK	1
BP	GO:0045780	positive regulation of bone resorption	1/43	19/18986	0.0526315789473684	23.2386780905753	4.62063427877816	0.0421853244402628	0.129871126518451	0.0878515597380718	TFRC	1
BP	GO:0055064	chloride ion homeostasis	1/43	19/18986	0.0526315789473684	23.2386780905753	4.62063427877816	0.0421853244402628	0.129871126518451	0.0878515597380718	ATP6V1B1	1
BP	GO:0090493	catecholamine uptake	1/43	19/18986	0.0526315789473684	23.2386780905753	4.62063427877816	0.0421853244402628	0.129871126518451	0.0878515597380718	ACTB	1
BP	GO:0098751	bone cell development	1/43	19/18986	0.0526315789473684	23.2386780905753	4.62063427877816	0.0421853244402628	0.129871126518451	0.0878515597380718	FBN1	1
BP	GO:0170044	non-proteinogenic amino acid catabolic process	1/43	19/18986	0.0526315789473684	23.2386780905753	4.62063427877816	0.0421853244402628	0.129871126518451	0.0878515597380718	KYNU	1
BP	GO:1904044	response to aldosterone	1/43	19/18986	0.0526315789473684	23.2386780905753	4.62063427877816	0.0421853244402628	0.129871126518451	0.0878515597380718	AIFM1	1
BP	GO:1990822	basic amino acid transmembrane transport	1/43	19/18986	0.0526315789473684	23.2386780905753	4.62063427877816	0.0421853244402628	0.129871126518451	0.0878515597380718	SLC7A9	1
BP	GO:0019216	regulation of lipid metabolic process	3/43	344/18986	0.00872093023255814	3.8505949161709	2.54204728478539	0.0427122914136744	0.13123560910829	0.088774566467637	PLA2G6/PNPLA2/STAR	3
BP	GO:0010038	response to metal ion	3/43	345/18986	0.00869565217391304	3.83943377148635	2.53583993318696	0.0430205668078993	0.131393340308773	0.0888812640250793	RYR1/TFRC/EIF2AK3	3
BP	GO:0043467	regulation of generation of precursor metabolites and energy	2/43	146/18986	0.0136986301369863	6.04842306467028	2.91747316299456	0.0431905676198917	0.131393340308773	0.0888812640250793	GCK/ALDOB	2
BP	GO:1900180	regulation of protein localization to nucleus	2/43	146/18986	0.0136986301369863	6.04842306467028	2.91747316299456	0.0431905676198917	0.131393340308773	0.0888812640250793	TFRC/EIF2AK3	2
BP	GO:0052547	regulation of peptidase activity	3/43	346/18986	0.00867052023121387	3.82833714208899	2.52965573329718	0.0433299743694553	0.131393340308773	0.0888812640250793	FURIN/AIFM1/EIF2AK3	3
BP	GO:0010952	positive regulation of peptidase activity	2/43	147/18986	0.0136054421768707	6.00727732953646	2.9036651943081	0.0437245868424155	0.131393340308773	0.0888812640250793	AIFM1/EIF2AK3	2
BP	GO:0046887	positive regulation of hormone secretion	2/43	147/18986	0.0136054421768707	6.00727732953646	2.9036651943081	0.0437245868424155	0.131393340308773	0.0888812640250793	PLA2G6/GCK	2
BP	GO:0009150	purine ribonucleotide metabolic process	3/43	348/18986	0.00862068965517241	3.80633520449078	2.51735614199839	0.0439521815378282	0.131393340308773	0.0888812640250793	GCK/ALDOB/ATP6V1B1	3
BP	GO:0006098	pentose-phosphate shunt	1/43	20/18986	0.05	22.0767441860465	4.49309703614375	0.0443567817634594	0.131393340308773	0.0888812640250793	ALDOB	1
BP	GO:0006309	apoptotic DNA fragmentation	1/43	20/18986	0.05	22.0767441860465	4.49309703614375	0.0443567817634594	0.131393340308773	0.0888812640250793	AIFM1	1
BP	GO:0015810	aspartate transmembrane transport	1/43	20/18986	0.05	22.0767441860465	4.49309703614375	0.0443567817634594	0.131393340308773	0.0888812640250793	SLC1A4	1
BP	GO:0034162	toll-like receptor 9 signaling pathway	1/43	20/18986	0.05	22.0767441860465	4.49309703614375	0.0443567817634594	0.131393340308773	0.0888812640250793	PPT1	1
BP	GO:0036499	PERK-mediated unfolded protein response	1/43	20/18986	0.05	22.0767441860465	4.49309703614375	0.0443567817634594	0.131393340308773	0.0888812640250793	EIF2AK3	1
BP	GO:0043691	reverse cholesterol transport	1/43	20/18986	0.05	22.0767441860465	4.49309703614375	0.0443567817634594	0.131393340308773	0.0888812640250793	CETP	1
BP	GO:0051546	keratinocyte migration	1/43	20/18986	0.05	22.0767441860465	4.49309703614375	0.0443567817634594	0.131393340308773	0.0888812640250793	PTEN	1
BP	GO:0055093	response to hyperoxia	1/43	20/18986	0.05	22.0767441860465	4.49309703614375	0.0443567817634594	0.131393340308773	0.0888812640250793	MMP2	1
BP	GO:0061298	retina vasculature development in camera-type eye	1/43	20/18986	0.05	22.0767441860465	4.49309703614375	0.0443567817634594	0.131393340308773	0.0888812640250793	CYP1B1	1
BP	GO:0061620	glycolytic process through glucose-6-phosphate	1/43	20/18986	0.05	22.0767441860465	4.49309703614375	0.0443567817634594	0.131393340308773	0.0888812640250793	GCK	1
BP	GO:0070875	positive regulation of glycogen metabolic process	1/43	20/18986	0.05	22.0767441860465	4.49309703614375	0.0443567817634594	0.131393340308773	0.0888812640250793	GCK	1
BP	GO:0097254	renal tubular secretion	1/43	20/18986	0.05	22.0767441860465	4.49309703614375	0.0443567817634594	0.131393340308773	0.0888812640250793	ATP6V1B1	1
BP	GO:0046467	membrane lipid biosynthetic process	2/43	149/18986	0.0134228187919463	5.92664273450913	2.87642784257564	0.0448000743689305	0.132456068936064	0.0896001487378611	PLA2G6/AGK	2
BP	GO:0014074	response to purine-containing compound	2/43	150/18986	0.0133333333333333	5.88713178294574	2.86299432786348	0.0453415158803603	0.133552923655122	0.0903421181074849	CYP1B1/RYR1	2
BP	GO:0050714	positive regulation of protein secretion	2/43	150/18986	0.0133333333333333	5.88713178294574	2.86299432786348	0.0453415158803603	0.133552923655122	0.0903421181074849	PLA2G6/GCK	2
BP	GO:0006244	pyrimidine nucleotide catabolic process	1/43	21/18986	0.0476190476190476	21.0254706533776	4.37452703370445	0.0465234304181136	0.13450593259259	0.0909867827365321	DPYS	1
BP	GO:0009129	pyrimidine nucleoside monophosphate metabolic process	1/43	21/18986	0.0476190476190476	21.0254706533776	4.37452703370445	0.0465234304181136	0.13450593259259	0.0909867827365321	DPYS	1
BP	GO:0019677	NAD catabolic process	1/43	21/18986	0.0476190476190476	21.0254706533776	4.37452703370445	0.0465234304181136	0.13450593259259	0.0909867827365321	GCK	1
BP	GO:0033137	negative regulation of peptidyl-serine phosphorylation	1/43	21/18986	0.0476190476190476	21.0254706533776	4.37452703370445	0.0465234304181136	0.13450593259259	0.0909867827365321	PTEN	1
BP	GO:0044321	response to leptin	1/43	21/18986	0.0476190476190476	21.0254706533776	4.37452703370445	0.0465234304181136	0.13450593259259	0.0909867827365321	GCK	1
BP	GO:0055081	monoatomic anion homeostasis	1/43	21/18986	0.0476190476190476	21.0254706533776	4.37452703370445	0.0465234304181136	0.13450593259259	0.0909867827365321	ATP6V1B1	1
BP	GO:0071731	response to nitric oxide	1/43	21/18986	0.0476190476190476	21.0254706533776	4.37452703370445	0.0465234304181136	0.13450593259259	0.0909867827365321	AIFM1	1
BP	GO:1903376	regulation of oxidative stress-induced neuron intrinsic apoptotic signaling pathway	1/43	21/18986	0.0476190476190476	21.0254706533776	4.37452703370445	0.0465234304181136	0.13450593259259	0.0909867827365321	MMP2	1
BP	GO:1904666	regulation of ubiquitin protein ligase activity	1/43	21/18986	0.0476190476190476	21.0254706533776	4.37452703370445	0.0465234304181136	0.13450593259259	0.0909867827365321	PTEN	1
BP	GO:1905038	regulation of membrane lipid metabolic process	1/43	21/18986	0.0476190476190476	21.0254706533776	4.37452703370445	0.0465234304181136	0.13450593259259	0.0909867827365321	PLA2G6	1
BP	GO:0062013	positive regulation of small molecule metabolic process	2/43	153/18986	0.0130718954248366	5.77169782641739	2.82341062523071	0.0469804716046239	0.135327939346407	0.0915428307001863	GCK/STAR	2
BP	GO:2000377	regulation of reactive oxygen species metabolic process	2/43	153/18986	0.0130718954248366	5.77169782641739	2.82341062523071	0.0469804716046239	0.135327939346407	0.0915428307001863	CYP1B1/ACE2	2
BP	GO:0035296	regulation of tube diameter	2/43	154/18986	0.012987012987013	5.73421926910299	2.81044865422551	0.0475316231164822	0.136414017259208	0.0922775100796175	MMP2/ACE2	2
BP	GO:0097746	blood vessel diameter maintenance	2/43	154/18986	0.012987012987013	5.73421926910299	2.81044865422551	0.0475316231164822	0.136414017259208	0.0922775100796175	MMP2/ACE2	2
BP	GO:0035150	regulation of tube size	2/43	155/18986	0.0129032258064516	5.69722430607652	2.79759991299225	0.0480851691461636	0.136446529530256	0.0922995030645002	MMP2/ACE2	2
BP	GO:0072523	purine-containing compound catabolic process	2/43	155/18986	0.0129032258064516	5.69722430607652	2.79759991299225	0.0480851691461636	0.136446529530256	0.0922995030645002	GCK/ALDOB	2
BP	GO:0031960	response to corticosteroid	2/43	156/18986	0.0128205128205128	5.66070363744782	2.78486262194216	0.0486410965903909	0.136446529530256	0.0922995030645002	CYP1B1/AIFM1	2
BP	GO:0032368	regulation of lipid transport	2/43	156/18986	0.0128205128205128	5.66070363744782	2.78486262194216	0.0486410965903909	0.136446529530256	0.0922995030645002	CETP/FURIN	2
BP	GO:0000212	meiotic spindle organization	1/43	22/18986	0.0454545454545455	20.0697674418605	4.26389903813908	0.0486852807999761	0.136446529530256	0.0922995030645002	PTEN	1
BP	GO:0002433	immune response-regulating cell surface receptor signaling pathway involved in phagocytosis	1/43	22/18986	0.0454545454545455	20.0697674418605	4.26389903813908	0.0486852807999761	0.136446529530256	0.0922995030645002	PLA2G6	1
BP	GO:0006907	pinocytosis	1/43	22/18986	0.0454545454545455	20.0697674418605	4.26389903813908	0.0486852807999761	0.136446529530256	0.0922995030645002	PPT1	1
BP	GO:0015802	basic amino acid transport	1/43	22/18986	0.0454545454545455	20.0697674418605	4.26389903813908	0.0486852807999761	0.136446529530256	0.0922995030645002	SLC7A9	1
BP	GO:0038096	Fc-gamma receptor signaling pathway involved in phagocytosis	1/43	22/18986	0.0454545454545455	20.0697674418605	4.26389903813908	0.0486852807999761	0.136446529530256	0.0922995030645002	PLA2G6	1
BP	GO:0043555	regulation of translation in response to stress	1/43	22/18986	0.0454545454545455	20.0697674418605	4.26389903813908	0.0486852807999761	0.136446529530256	0.0922995030645002	EIF2AK3	1
BP	GO:0071498	cellular response to fluid shear stress	1/43	22/18986	0.0454545454545455	20.0697674418605	4.26389903813908	0.0486852807999761	0.136446529530256	0.0922995030645002	MMP2	1
BP	GO:0090208	positive regulation of triglyceride metabolic process	1/43	22/18986	0.0454545454545455	20.0697674418605	4.26389903813908	0.0486852807999761	0.136446529530256	0.0922995030645002	PNPLA2	1
BP	GO:1900242	regulation of synaptic vesicle endocytosis	1/43	22/18986	0.0454545454545455	20.0697674418605	4.26389903813908	0.0486852807999761	0.136446529530256	0.0922995030645002	ACTB	1
BP	GO:0051090	regulation of DNA-binding transcription factor activity	3/43	363/18986	0.00826446280991736	3.64904862579281	2.42791551311363	0.0487620016189812	0.136446529530256	0.0922995030645002	CYP1B1/PTEN/TFRC	3
CC	GO:0016324	apical plasma membrane	10/43	408/19960	0.0245098039215686	11.3771089831281	9.84016816164195	1.19829731916321e-08	2.19288409406867e-06	1.42534312700466e-06	SLC7A9/SLC10A2/PTEN/SLC38A1/SLC6A14/ABCC2/CUBN/GM2A/ACE2/ATP6V1B1	10
CC	GO:0045177	apical part of cell	10/43	474/19960	0.0210970464135021	9.79295456775586	9.00231709077942	4.92907623442112e-08	4.51010475449532e-06	2.93150323415572e-06	SLC7A9/SLC10A2/PTEN/SLC38A1/SLC6A14/ABCC2/CUBN/GM2A/ACE2/ATP6V1B1	10
CC	GO:0043202	lysosomal lumen	5/43	98/19960	0.0510204081632653	23.6829615567157	10.4590673836472	2.13719710667191e-06	0.000130369023506986	8.4737990545237e-05	ARSA/CTSA/CUBN/PPT1/GM2A	5
CC	GO:0005775	vacuolar lumen	5/43	178/19960	0.0280898876404494	13.0389338907761	7.49643167783909	3.90002628745119e-05	0.00178426202650892	0.00115974465916312	ARSA/CTSA/CUBN/PPT1/GM2A	5
CC	GO:0005903	brush border	4/43	109/19960	0.036697247706422	17.0343503307019	7.79946974328014	8.81292380229404e-05	0.00322553011163962	0.00209654818875627	SLC7A9/ACTB/CUBN/ACE2	4
CC	GO:0031526	brush border membrane	3/43	60/19960	0.05	23.2093023255814	8.00526398885122	0.000292542508759296	0.00892254651715852	0.00579952692803516	SLC7A9/CUBN/ACE2	3
CC	GO:0098862	cluster of actin-based cell projections	4/43	173/19960	0.023121387283237	10.7326	5.97385580944485	0.000516729536231841	0.0125892301477282	0.00818281856021448	SLC7A9/ACTB/CUBN/ACE2	4
CC	GO:0005788	endoplasmic reticulum lumen	5/43	314/19960	0.0159235668789809	7.39149755591764	5.30422620207909	0.00055034885891708	0.0125892301477282	0.00818281856021448	PNPLA2/ARSA/FBN1/IGFBP3/ACE2	5
CC	GO:0005758	mitochondrial intermembrane space	3/43	87/19960	0.0344827586206897	16.0064153969527	6.51773245660643	0.000870223826805125	0.0176945511450375	0.0115012037928631	STAR/AGK/AIFM1	3
CC	GO:0035578	azurophil granule lumen	3/43	91/19960	0.032967032967033	15.3028366981855	6.35398999428924	0.000991445545233099	0.0181434534777657	0.0117929838538253	ARSA/CTSA/GM2A	3
CC	GO:0031970	organelle envelope lumen	3/43	98/19960	0.0306122448979592	14.2097769340294	6.09100124472316	0.00122833467115955	0.0198554593291561	0.0129057630382205	STAR/AGK/AIFM1	3
CC	GO:0005902	microvillus	3/43	100/19960	0.03	13.9255813953488	6.02077115026446	0.00130199733305942	0.0198554593291561	0.0129057630382205	SLC10A2/CUBN/ATP6V1B1	3
CC	GO:0016471	vacuolar proton-transporting V-type ATPase complex	2/43	26/19960	0.0769230769230769	35.7066189624329	8.22798345987774	0.00142573650206	0.02006998306746	0.0130452003832211	ATP6V0A2/ATP6V1B1	2
CC	GO:0033176	proton-transporting V-type ATPase complex	2/43	28/19960	0.0714285714285714	33.156146179402	7.91150716757234	0.00165371724463502	0.0216164468405864	0.014050379597275	ATP6V0A2/ATP6V1B1	2
CC	GO:0016323	basolateral plasma membrane	4/43	264/19960	0.0151515151515152	7.03312191684285	4.58507772829867	0.0024618836624686	0.0288345268721558	0.0187420278202681	SLC38A1/TFRC/GM2A/ATP6V1B1	4
CC	GO:1904949	ATPase complex	3/43	126/19960	0.0238095238095238	11.0520487264673	5.25928079320132	0.00252105152980597	0.0288345268721558	0.0187420278202681	ACTB/ATP6V0A2/ATP6V1B1	3
CC	GO:0009925	basal plasma membrane	4/43	298/19960	0.0134228187919463	6.23068518807554	4.22711948487193	0.00380126916640679	0.0399448031595073	0.025963547638909	SLC38A1/TFRC/GM2A/ATP6V1B1	4
CC	GO:0005774	vacuolar membrane	5/43	491/19960	0.010183299389002	4.72694548382513	3.88520213588517	0.00393260051909204	0.0399448031595073	0.025963547638909	CTSA/CUBN/PPT1/ATP6V0A2/ATP6V1B1	5
CC	GO:0005766	primary lysosome	3/43	155/19960	0.0193548387096774	8.98424606151538	4.63664657781796	0.00451483881035361	0.0399448031595073	0.025963547638909	ARSA/CTSA/GM2A	3
CC	GO:0042582	azurophil granule	3/43	155/19960	0.0193548387096774	8.98424606151538	4.63664657781796	0.00451483881035361	0.0399448031595073	0.025963547638909	ARSA/CTSA/GM2A	3
CC	GO:0045178	basal part of cell	4/43	317/19960	0.0126182965299685	5.85723717995745	4.05048183321017	0.00473183702996482	0.0399448031595073	0.025963547638909	SLC38A1/TFRC/GM2A/ATP6V1B1	4
CC	GO:0090533	cation-transporting ATPase complex	2/43	48/19960	0.0416666666666667	19.3410852713178	5.91125728259998	0.00480210748365662	0.0399448031595073	0.025963547638909	ATP6V0A2/ATP6V1B1	2
CC	GO:0016469	proton-transporting two-sector ATPase complex	2/43	50/19960	0.04	18.5674418604651	5.77895818788568	0.00520086989975615	0.0410971739096853	0.026712572055188	ATP6V0A2/ATP6V1B1	2
CC	GO:0005782	peroxisomal matrix	2/43	52/19960	0.0384615384615385	17.8533094812165	5.6541159041273	0.00561436802044881	0.0410971739096853	0.026712572055188	PHYH/GNPAT	2
CC	GO:0031907	microbody lumen	2/43	52/19960	0.0384615384615385	17.8533094812165	5.6541159041273	0.00561436802044881	0.0410971739096853	0.026712572055188	PHYH/GNPAT	2
CC	GO:0098533	ATPase dependent transmembrane transport complex	2/43	54/19960	0.037037037037037	17.192075796727	5.53603801107035	0.00604247366422041	0.0425297184827821	0.0276437054274051	ATP6V0A2/ATP6V1B1	2
CC	GO:0030139	endocytic vesicle	4/43	356/19960	0.0112359550561798	5.21557355631043	3.72907380440178	0.00709993876839899	0.0481218072080376	0.0312784826833952	TFRC/CUBN/ACE2/ATP6V0A2	4
CC	GO:0030666	endocytic vesicle membrane	3/43	207/19960	0.0144927536231884	6.7273340074149	3.84868889855188	0.010002479970288	0.0653733512343824	0.0424917382196446	TFRC/ACE2/ATP6V0A2	3
CC	GO:0005905	clathrin-coated pit	2/43	77/19960	0.025974025974026	12.0567804288735	4.5167364124474	0.0119750567968415	0.0755667377179996	0.0491172928509287	TFRC/CUBN	2
CC	GO:0098858	actin-based cell projection	3/43	234/19960	0.0128205128205128	5.95110316040549	3.53982705955349	0.0139055515692657	0.0848238645725207	0.0551342921869131	SLC10A2/CUBN/ATP6V1B1	3
CC	GO:0005765	lysosomal membrane	4/43	447/19960	0.00894854586129754	4.15379012538369	3.13340248510963	0.0153848037980767	0.0879818467202509	0.0571869351704824	CTSA/CUBN/PPT1/ATP6V0A2	4
CC	GO:0098852	lytic vacuole membrane	4/43	447/19960	0.00894854586129754	4.15379012538369	3.13340248510963	0.0153848037980767	0.0879818467202509	0.0571869351704824	CTSA/CUBN/PPT1/ATP6V0A2	4
CC	GO:0000220	vacuolar proton-transporting V-type ATPase, V0 domain	1/43	10/19960	0.1	46.4186046511628	6.67504184966424	0.0213401994454452	0.103921806167099	0.0675476795909244	ATP6V0A2	1
CC	GO:0014701	junctional sarcoplasmic reticulum membrane	1/43	10/19960	0.1	46.4186046511628	6.67504184966424	0.0213401994454452	0.103921806167099	0.0675476795909244	RYR1	1
CC	GO:0140092	bBAF complex	1/43	10/19960	0.1	46.4186046511628	6.67504184966424	0.0213401994454452	0.103921806167099	0.0675476795909244	ACTB	1
CC	GO:1902495	transmembrane transporter complex	4/43	499/19960	0.00801603206412826	3.72093023255814	2.86007062733011	0.0220832498729426	0.103921806167099	0.0675476795909244	RYR1/GABRB3/ATP6V0A2/ATP6V1B1	4
CC	GO:0042470	melanosome	2/43	112/19960	0.0178571428571429	8.2890365448505	3.59428423929628	0.0242630759835749	0.103921806167099	0.0675476795909244	SLC1A4/TFRC	2
CC	GO:0048770	pigment granule	2/43	112/19960	0.0178571428571429	8.2890365448505	3.59428423929628	0.0242630759835749	0.103921806167099	0.0675476795909244	SLC1A4/TFRC	2
CC	GO:0045121	membrane raft	3/43	293/19960	0.0102389078498294	4.75275815540916	3.00681690929571	0.0250840201910049	0.103921806167099	0.0675476795909244	FURIN/PPT1/ACE2	3
CC	GO:0098857	membrane microdomain	3/43	295/19960	0.0101694915254237	4.72053606621994	2.99130851115813	0.0255275846144309	0.103921806167099	0.0675476795909244	FURIN/PPT1/ACE2	3
CC	GO:0000221	vacuolar proton-transporting V-type ATPase, V1 domain	1/43	12/19960	0.0833333333333333	38.6821705426357	6.06692336603963	0.0255545425001064	0.103921806167099	0.0675476795909244	ATP6V1B1	1
CC	GO:0033179	proton-transporting V-type ATPase, V0 domain	1/43	12/19960	0.0833333333333333	38.6821705426357	6.06692336603963	0.0255545425001064	0.103921806167099	0.0675476795909244	ATP6V0A2	1
CC	GO:0033180	proton-transporting V-type ATPase, V1 domain	1/43	12/19960	0.0833333333333333	38.6821705426357	6.06692336603963	0.0255545425001064	0.103921806167099	0.0675476795909244	ATP6V1B1	1
CC	GO:0043220	Schmidt-Lanterman incisure	1/43	12/19960	0.0833333333333333	38.6821705426357	6.06692336603963	0.0255545425001064	0.103921806167099	0.0675476795909244	PTEN	1
CC	GO:0098837	postsynaptic recycling endosome	1/43	12/19960	0.0833333333333333	38.6821705426357	6.06692336603963	0.0255545425001064	0.103921806167099	0.0675476795909244	TFRC	1
CC	GO:0001527	microfibril	1/43	13/19960	0.0769230769230769	35.7066189624329	5.81616669640506	0.0276550615833477	0.106754154660001	0.0693886653815365	FBN1	1
CC	GO:0035060	brahma complex	1/43	14/19960	0.0714285714285714	33.156146179402	5.59231672393186	0.0297511578560659	0.106754154660001	0.0693886653815365	ACTB	1
CC	GO:0071564	npBAF complex	1/43	14/19960	0.0714285714285714	33.156146179402	5.59231672393186	0.0297511578560659	0.106754154660001	0.0693886653815365	ACTB	1
CC	GO:0098850	extrinsic component of synaptic vesicle membrane	1/43	14/19960	0.0714285714285714	33.156146179402	5.59231672393186	0.0297511578560659	0.106754154660001	0.0693886653815365	ATP6V1B1	1
CC	GO:0099571	postsynaptic cytoskeleton	1/43	14/19960	0.0714285714285714	33.156146179402	5.59231672393186	0.0297511578560659	0.106754154660001	0.0693886653815365	ACTB	1
CC	GO:0140288	GBAF complex	1/43	14/19960	0.0714285714285714	33.156146179402	5.59231672393186	0.0297511578560659	0.106754154660001	0.0693886653815365	ACTB	1
CC	GO:0016586	RSC-type complex	1/43	15/19960	0.0666666666666667	30.9457364341085	5.3908253536995	0.0318428404095698	0.109080908849682	0.0709010221456085	ACTB	1
CC	GO:0043218	compact myelin	1/43	15/19960	0.0666666666666667	30.9457364341085	5.3908253536995	0.0318428404095698	0.109080908849682	0.0709010221456085	PTEN	1
CC	GO:0034774	secretory granule lumen	3/43	324/19960	0.00925925925925926	4.29801894918174	2.78093472567055	0.0324358376626011	0.109080908849682	0.0709010221456085	ARSA/CTSA/GM2A	3
CC	GO:0060205	cytoplasmic vesicle lumen	3/43	329/19960	0.00911854103343465	4.23269951226408	2.74715858315775	0.0337166962744196	0.109080908849682	0.0709010221456085	ARSA/CTSA/GM2A	3
CC	GO:0071565	nBAF complex	1/43	16/19960	0.0625	29.0116279069767	5.20815454100297	0.0339301183169343	0.109080908849682	0.0709010221456085	ACTB	1
CC	GO:0031983	vesicle lumen	3/43	330/19960	0.00909090909090909	4.21987315010571	2.74048379232629	0.0339760207892451	0.109080908849682	0.0709010221456085	ARSA/CTSA/GM2A	3
CC	GO:0030672	synaptic vesicle membrane	2/43	143/19960	0.013986013986014	6.49211253862417	3.06252855673011	0.0380100068043657	0.113081653469189	0.0735014486167291	PPT1/ATP6V1B1	2
CC	GO:0099501	exocytic vesicle membrane	2/43	143/19960	0.013986013986014	6.49211253862417	3.06252855673011	0.0380100068043657	0.113081653469189	0.0735014486167291	PPT1/ATP6V1B1	2
CC	GO:0031143	pseudopodium	1/43	18/19960	0.0555555555555556	25.7881136950904	4.88862845404716	0.0380914963945979	0.113081653469189	0.0735014486167291	PLA2G6	1
CC	GO:0072562	blood microparticle	2/43	144/19960	0.0138888888888889	6.44702842377261	3.04806725903363	0.0384936047148756	0.113081653469189	0.0735014486167291	ACTB/TFRC	2
CC	GO:0005777	peroxisome	2/43	146/19960	0.0136986301369863	6.35871296591271	3.01955190151385	0.039467911266162	0.113081653469189	0.0735014486167291	PHYH/GNPAT	2
CC	GO:0042579	microbody	2/43	146/19960	0.0136986301369863	6.35871296591271	3.01955190151385	0.039467911266162	0.113081653469189	0.0735014486167291	PHYH/GNPAT	2
CC	GO:0033178	proton-transporting two-sector ATPase complex, catalytic domain	1/43	19/19960	0.0526315789473684	24.4308445532436	4.74769631583614	0.0401656146202037	0.113081653469189	0.0735014486167291	ATP6V1B1	1
CC	GO:1902711	GABA-A receptor complex	1/43	19/19960	0.0526315789473684	24.4308445532436	4.74769631583614	0.0401656146202037	0.113081653469189	0.0735014486167291	GABRB3	1
CC	GO:0031253	cell projection membrane	3/43	358/19960	0.00837988826815642	3.8898272054047	2.56362708538567	0.0416607914661992	0.115514012701734	0.07508244714004	SLC7A9/CUBN/ACE2	3
CC	GO:0033177	proton-transporting two-sector ATPase complex, proton-transporting domain	1/43	21/19960	0.0476190476190476	22.1040974529347	4.49589748084294	0.0443007544475006	0.117493305273806	0.0763689588492382	ATP6V0A2	1
CC	GO:0044305	calyx of Held	1/43	21/19960	0.0476190476190476	22.1040974529347	4.49589748084294	0.0443007544475006	0.117493305273806	0.0763689588492382	ACTB	1
CC	GO:1902710	GABA receptor complex	1/43	21/19960	0.0476190476190476	22.1040974529347	4.49589748084294	0.0443007544475006	0.117493305273806	0.0763689588492382	GABRB3	1
CC	GO:0009898	cytoplasmic side of plasma membrane	2/43	163/19960	0.0122699386503067	5.69553431302611	2.79686036435792	0.0481196334005897	0.125798470175827	0.0817671966055134	PTEN/GM2A	2
MF	GO:0015175	neutral L-amino acid transmembrane transporter activity	4/43	41/18737	0.0975609756097561	42.5116279069767	12.7617105765779	2.28880254911207e-06	0.000334451711850766	0.0001739399375134	SLC7A9/SLC1A4/SLC38A1/SLC6A14	4
MF	GO:0046943	carboxylic acid transmembrane transporter activity	6/43	185/18737	0.0324324324324324	14.1322438717788	8.60896580993545	3.84442129742598e-06	0.000334451711850766	0.0001739399375134	SLC7A9/SLC10A2/SLC1A4/SLC38A1/SLC6A14/ABCC2	6
MF	GO:0005342	organic acid transmembrane transporter activity	6/43	186/18737	0.032258064516129	14.0562640660165	8.58248952587046	3.96583057530552e-06	0.000334451711850766	0.0001739399375134	SLC7A9/SLC10A2/SLC1A4/SLC38A1/SLC6A14/ABCC2	6
MF	GO:0022858	alanine transmembrane transporter activity	3/43	16/18737	0.1875	81.7020348837209	15.4882197785322	6.1746765518098e-06	0.00039054829190197	0.000203114360256901	SLC1A4/SLC38A1/SLC6A14	3
MF	GO:0022804	active transmembrane transporter activity	8/43	458/18737	0.0174672489082969	7.61125215801767	6.87007996089534	8.20065005673697e-06	0.000414952892870891	0.000215806580440446	SLC7A9/SLC10A2/SLC1A4/SLC38A1/SLC6A14/ABCC2/ATP6V0A2/ATP6V1B1	8
MF	GO:0019842	vitamin binding	5/43	150/18737	0.0333333333333333	14.5248062015504	7.97615487710172	2.31669492757098e-05	0.000976873027792428	0.000508047133239249	PHYH/PNPO/KYNU/CUBN/PSAT1	5
MF	GO:0008514	organic anion transmembrane transporter activity	6/43	268/18737	0.0223880597014925	9.75546685178757	6.92383264363226	3.16583897815913e-05	0.00114422465924894	0.000595082514691566	SLC7A9/SLC10A2/SLC1A4/SLC38A1/SLC6A14/ABCC2	6
MF	GO:0072349	modified amino acid transmembrane transporter activity	3/43	31/18737	0.0967741935483871	42.1687921980495	11.0022131723573	4.83870444808591e-05	0.00153024028170717	0.000795839547382551	SLC7A9/SLC1A4/SLC6A14	3
MF	GO:0005343	organic acid:sodium symporter activity	3/43	35/18737	0.0857142857142857	37.3495016611296	10.3230969136398	7.000520156828e-05	0.00195445573763704	0.00101646335429428	SLC10A2/SLC38A1/SLC6A14	3
MF	GO:0015171	amino acid transmembrane transporter activity	4/43	99/18737	0.0404040404040404	17.605825698849	7.94511094721226	7.72512149263653e-05	0.00195445573763704	0.00101646335429428	SLC7A9/SLC1A4/SLC38A1/SLC6A14	4
MF	GO:0000099	sulfur amino acid transmembrane transporter activity	2/43	11/18737	0.181818181818182	79.2262156448203	12.4465131242243	0.000279254444657091	0.0058803381591479	0.00305821622589344	SLC7A9/SLC1A4	2
MF	GO:0030170	pyridoxal phosphate binding	3/43	56/18737	0.0535714285714286	23.343438538206	8.03092389485843	0.000286706561340278	0.0058803381591479	0.00305821622589344	PNPO/KYNU/PSAT1	3
MF	GO:0070279	vitamin B6 binding	3/43	57/18737	0.0526315789473684	22.9339045287638	7.95401651095853	0.000302151763118272	0.0058803381591479	0.00305821622589344	PNPO/KYNU/PSAT1	3
MF	GO:0015293	symporter activity	4/43	147/18737	0.0272108843537415	11.8569846543268	6.3379636483152	0.000353806463349085	0.00639378823052275	0.00332524871568689	SLC10A2/SLC1A4/SLC38A1/SLC6A14	4
MF	GO:1901682	sulfur compound transmembrane transporter activity	3/43	64/18737	0.046875	20.4255087209302	7.46580920404939	0.000425459203938025	0.00658481546897454	0.00342459718586153	SLC7A9/SLC1A4/ABCC2	3
MF	GO:0052816	long-chain fatty acyl-CoA hydrolase activity	2/43	14/18737	0.142857142857143	62.2491694352159	10.9950713136431	0.000460022735601843	0.00658481546897454	0.00342459718586153	PLA2G6/PPT1	2
MF	GO:0015179	L-amino acid transmembrane transporter activity	3/43	66/18737	0.0454545454545455	19.8065539112051	7.34038685888508	0.000465796891416767	0.00658481546897454	0.00342459718586153	SLC7A9/SLC1A4/SLC38A1	3
MF	GO:0022853	active monoatomic ion transmembrane transporter activity	5/43	287/18737	0.0174216027874564	7.59136212624585	5.39683925544292	0.000486747983187072	0.00658481546897454	0.00342459718586153	SLC10A2/SLC38A1/SLC6A14/ATP6V0A2/ATP6V1B1	5
MF	GO:0015291	secondary active transmembrane transporter activity	5/43	288/18737	0.0173611111111111	7.56500322997416	5.38475961023532	0.000494511833638404	0.00658481546897454	0.00342459718586153	SLC7A9/SLC10A2/SLC1A4/SLC38A1/SLC6A14	5
MF	GO:0015929	hexosaminidase activity	2/43	15/18737	0.133333333333333	58.0992248062015	10.6101437701867	0.000530022392575162	0.00670478326607579	0.00348698942483659	NAGA/GM2A	2
MF	GO:0048029	monosaccharide binding	3/43	74/18737	0.0405405405405405	17.6653048397234	6.88905959078808	0.000651482458870233	0.00784881248067472	0.00408197029367314	PHYH/GCK/ALDOB	3
MF	GO:0005319	lipid transporter activity	4/43	178/18737	0.0224719101123595	9.79200418082049	5.65252053391875	0.000727724143622822	0.00836882765166246	0.00435241712693076	SLC10A2/CETP/STAR/GM2A	4
MF	GO:0015370	solute:sodium symporter activity	3/43	79/18737	0.0379746835443038	16.5472475713865	6.64134533241953	0.000788433050359919	0.00867276355395911	0.00451048655812311	SLC10A2/SLC38A1/SLC6A14	3
MF	GO:0005520	insulin-like growth factor binding	2/43	19/18737	0.105263157894737	45.8678090575275	9.38433471347095	0.000858163428003064	0.00889292022898403	0.00462498451684212	IGFALS/IGFBP3	2
MF	GO:0015101	organic cation transmembrane transporter activity	3/43	82/18737	0.0365853658536585	15.9418604651163	6.50332597681668	0.000878747058200003	0.00889292022898403	0.00462498451684212	SLC1A4/SLC38A1/SLC6A14	3
MF	GO:0017171	serine hydrolase activity	4/43	199/18737	0.0201005025125628	8.75867710646255	5.27720937074431	0.00110189634678883	0.0107222990668298	0.0055763985161378	FURIN/PLA2G6/CTSA/MMP2	4
MF	GO:0005283	amino acid:sodium symporter activity	2/43	23/18737	0.0869565217391304	37.8907987866532	8.49024478886158	0.00126230658557393	0.0112222534725043	0.00583641224906611	SLC38A1/SLC6A14	2
MF	GO:0042625	ATPase-coupled ion transmembrane transporter activity	2/43	24/18737	0.0833333333333333	36.312015503876	8.30190895052937	0.00137505872587998	0.0112222534725043	0.00583641224906611	ATP6V0A2/ATP6V1B1	2
MF	GO:0044769	ATPase activity, coupled to transmembrane movement of ions, rotational mechanism	2/43	24/18737	0.0833333333333333	36.312015503876	8.30190895052937	0.00137505872587998	0.0112222534725043	0.00583641224906611	ATP6V0A2/ATP6V1B1	2
MF	GO:0046961	proton-transporting ATPase activity, rotational mechanism	2/43	24/18737	0.0833333333333333	36.312015503876	8.30190895052937	0.00137505872587998	0.0112222534725043	0.00583641224906611	ATP6V0A2/ATP6V1B1	2
MF	GO:0120020	cholesterol transfer activity	2/43	24/18737	0.0833333333333333	36.312015503876	8.30190895052937	0.00137505872587998	0.0112222534725043	0.00583641224906611	CETP/STAR	2
MF	GO:0042626	ATPase-coupled transmembrane transporter activity	3/43	98/18737	0.0306122448979592	13.3391077361177	5.87363611294616	0.00147120108412143	0.0114421577101673	0.00595077892145171	ABCC2/ATP6V0A2/ATP6V1B1	3
MF	GO:0047617	fatty acyl-CoA hydrolase activity	2/43	25/18737	0.08	34.8595348837209	8.12479544057766	0.00149245535350009	0.0114421577101673	0.00595077892145171	PLA2G6/PPT1	2
MF	GO:0016289	acyl-CoA hydrolase activity	2/43	26/18737	0.0769230769230769	33.5187835420394	7.95781820018807	0.00161447556080329	0.0120135975553892	0.00624797043654524	PLA2G6/PPT1	2
MF	GO:0005416	amino acid:monoatomic cation symporter activity	2/43	29/18737	0.0689655172413793	30.0513231756215	7.50883884223228	0.00200806959791765	0.0145154745220904	0.00754913382675809	SLC38A1/SLC6A14	2
MF	GO:0001968	fibronectin binding	2/43	30/18737	0.0666666666666667	29.0496124031008	7.37406507982578	0.00214837639754542	0.015098311904972	0.00785225291500519	MMP2/IGFBP3	2
MF	GO:0005310	dicarboxylic acid transmembrane transporter activity	2/43	31/18737	0.0645161290322581	28.112528132033	7.24572663475643	0.00229320324948091	0.0152679058452281	0.00794045446496158	SLC1A4/ABCC2	2
MF	GO:0120015	sterol transfer activity	2/43	31/18737	0.0645161290322581	28.112528132033	7.24572663475643	0.00229320324948091	0.0152679058452281	0.00794045446496158	CETP/STAR	2
MF	GO:0015294	solute:monoatomic cation symporter activity	3/43	116/18737	0.0258620689655172	11.2692461908581	5.32093076041372	0.00238244290655472	0.015455334752778	0.00803793153358541	SLC10A2/SLC38A1/SLC6A14	3
MF	GO:0004623	phospholipase A2 activity	2/43	35/18737	0.0571428571428571	24.8996677740864	6.78739942395184	0.00291730208416728	0.018451935682358	0.00959638843476078	PLA2G6/PNPLA2	2
MF	GO:0019838	growth factor binding	3/43	132/18737	0.0227272727272727	9.90327695560254	4.92315556556491	0.00343324644730796	0.021185642711437	0.0110181208193452	FURIN/IGFALS/IGFBP3	3
MF	GO:0016790	thiolester hydrolase activity	2/43	44/18737	0.0454545454545455	19.8065539112051	5.98987288458039	0.00457803770755007	0.0275772271430992	0.0143422233945804	PLA2G6/PPT1	2
MF	GO:0004180	carboxypeptidase activity	2/43	47/18737	0.0425531914893617	18.5423057892133	5.77500683949144	0.00520863015197931	0.0306461262430411	0.0159382807588106	CTSA/ACE2	2
MF	GO:0015081	sodium ion transmembrane transporter activity	3/43	162/18737	0.0185185185185185	8.0693367786391	4.33404399154184	0.0060771745066586	0.0349437534132869	0.0181733687400078	SLC10A2/SLC38A1/SLC6A14	3
MF	GO:0016830	carbon-carbon lyase activity	2/43	52/18737	0.0384615384615385	16.7593917710197	5.45778118997117	0.00634296826147525	0.0349901731964046	0.0181975105036429	MOCS1/ALDOB	2
MF	GO:0015103	inorganic anion transmembrane transporter activity	3/43	166/18737	0.0180722891566265	7.87489492855141	4.26701344783951	0.00650015075190125	0.0349901731964046	0.0181975105036429	SLC1A4/ABCC2/GABRB3	3
MF	GO:0015399	primary active transmembrane transporter activity	3/43	166/18737	0.0180722891566265	7.87489492855141	4.26701344783951	0.00650015075190125	0.0349901731964046	0.0181975105036429	ABCC2/ATP6V0A2/ATP6V1B1	3
MF	GO:0015485	cholesterol binding	2/43	54/18737	0.037037037037037	16.1386735572782	5.34297257091116	0.00682542619031279	0.0352414862479416	0.0183282121114737	CETP/STAR	2
MF	GO:0019829	ATPase-coupled monoatomic cation transmembrane transporter activity	2/43	54/18737	0.037037037037037	16.1386735572782	5.34297257091116	0.00682542619031279	0.0352414862479416	0.0183282121114737	ATP6V0A2/ATP6V1B1	2
MF	GO:0008374	O-acyltransferase activity	2/43	55/18737	0.0363636363636364	15.8452431289641	5.28784264553558	0.00707273355541374	0.0357880317903935	0.018612456724773	PNPLA2/GNPAT	2
MF	GO:0120013	lipid transfer activity	2/43	64/18737	0.03125	13.6170058139535	4.84909607704975	0.0094774587905113	0.0470156289019482	0.0244516480663346	CETP/STAR	2
MF	GO:0038024	cargo receptor activity	2/43	65/18737	0.0307692307692308	13.4075134168157	4.80582065828037	0.00976419289398646	0.0475065538880495	0.0247069658248645	TFRC/CUBN	2
MF	GO:0008236	serine-type peptidase activity	3/43	195/18737	0.0153846153846154	6.70375670840787	3.83991452597546	0.0100912420247439	0.0481714006086831	0.0250527359104863	FURIN/CTSA/MMP2	3
MF	GO:0032934	sterol binding	2/43	68/18737	0.0294117647058824	12.8160054719562	4.6815121990358	0.0106473667569552	0.0498848849909198	0.0259438761134386	CETP/STAR	2
MF	GO:0016829	lyase activity	3/43	201/18737	0.0149253731343284	6.50364456785838	3.76237382772385	0.0109524373887206	0.0503812119881147	0.0262020033222981	CYP1B1/MOCS1/ALDOB	3
MF	GO:0008028	monocarboxylic acid transmembrane transporter activity	2/43	73/18737	0.0273972602739726	11.9381968779866	4.49082726475421	0.0121948051885172	0.0550943877266937	0.0286532076797866	SLC10A2/SLC1A4	2
MF	GO:0001618	virus receptor activity	2/43	79/18737	0.0253164556962025	11.0314983809243	4.28517296347295	0.0141735137566919	0.0629105084288254	0.0327181758003044	TFRC/ACE2	2
MF	GO:0140272	exogenous protein binding	2/43	80/18737	0.025	10.8936046511628	4.25304704965817	0.0145159667740403	0.0633196481695206	0.032930959106262	TFRC/ACE2	2
MF	GO:0005254	chloride channel activity	2/43	82/18737	0.024390243902439	10.6279069767442	4.19046996794102	0.0152115736875817	0.0652292905586133	0.0339241161632064	SLC1A4/GABRB3	2
MF	GO:0051117	ATPase binding	2/43	84/18737	0.0238095238095238	10.374861572536	4.13001576205944	0.0159213327427606	0.0671349530653073	0.034915203383247	ALDOB/ATP6V0A2	2
MF	GO:0043178	alcohol binding	2/43	91/18737	0.021978021978022	9.57679529772553	3.9334573777762	0.0185149529978584	0.0756286127827573	0.0393325425331586	CETP/STAR	2
MF	GO:0046873	metal ion transmembrane transporter activity	4/43	444/18737	0.00900900900900901	3.92562329771632	2.99218864921784	0.0185334940416243	0.0756286127827573	0.0393325425331586	SLC10A2/RYR1/SLC38A1/SLC6A14	4
MF	GO:0004553	hydrolase activity, hydrolyzing O-glycosyl compounds	2/43	92/18737	0.0217391304347826	9.4726996966633	3.90711398151756	0.0188991434946288	0.0758965603831918	0.0394718953521905	NAGA/GM2A	2
MF	GO:0015187	glycine transmembrane transporter activity	1/43	10/18737	0.1	43.5744186046512	6.45856698458006	0.0227190895226332	0.0778368455092538	0.0404809889272175	SLC38A1	1
MF	GO:0015658	branched-chain amino acid transmembrane transporter activity	1/43	10/18737	0.1	43.5744186046512	6.45856698458006	0.0227190895226332	0.0778368455092538	0.0404809889272175	SLC6A14	1
MF	GO:0030023	extracellular matrix constituent conferring elasticity	1/43	10/18737	0.1	43.5744186046512	6.45856698458006	0.0227190895226332	0.0778368455092538	0.0404809889272175	FBN1	1
MF	GO:0030957	Tat protein binding	1/43	10/18737	0.1	43.5744186046512	6.45856698458006	0.0227190895226332	0.0778368455092538	0.0404809889272175	ACTB	1
MF	GO:0031419	cobalamin binding	1/43	10/18737	0.1	43.5744186046512	6.45856698458006	0.0227190895226332	0.0778368455092538	0.0404809889272175	CUBN	1
MF	GO:0034594	phosphatidylinositol trisphosphate phosphatase activity	1/43	10/18737	0.1	43.5744186046512	6.45856698458006	0.0227190895226332	0.0778368455092538	0.0404809889272175	PTEN	1
MF	GO:0043121	neurotrophin binding	1/43	10/18737	0.1	43.5744186046512	6.45856698458006	0.0227190895226332	0.0778368455092538	0.0404809889272175	FURIN	1
MF	GO:0043225	ATPase-coupled inorganic anion transmembrane transporter activity	1/43	10/18737	0.1	43.5744186046512	6.45856698458006	0.0227190895226332	0.0778368455092538	0.0404809889272175	ABCC2	1
MF	GO:1990757	ubiquitin ligase activator activity	1/43	10/18737	0.1	43.5744186046512	6.45856698458006	0.0227190895226332	0.0778368455092538	0.0404809889272175	PTEN	1
MF	GO:0005253	monoatomic anion channel activity	2/43	102/18737	0.0196078431372549	8.54400364797082	3.66402834356093	0.022923535718279	0.0778368455092538	0.0404809889272175	SLC1A4/GABRB3	2
MF	GO:0008238	exopeptidase activity	2/43	103/18737	0.0194174757281553	8.46105215624294	3.64155765381115	0.0233438614209589	0.0778368455092538	0.0404809889272175	CTSA/ACE2	2
MF	GO:0004620	phospholipase activity	2/43	104/18737	0.0192307692307692	8.37969588550984	3.61939	0.0237673740630209	0.0778368455092538	0.0404809889272175	PLA2G6/PNPLA2	2
MF	GO:0003954	NADH dehydrogenase activity	1/43	11/18737	0.0909090909090909	39.6131078224102	6.14370194591587	0.0249630730304309	0.0778368455092538	0.0404809889272175	AIFM1	1
MF	GO:0004143	ATP-dependent diacylglycerol kinase activity	1/43	11/18737	0.0909090909090909	39.6131078224102	6.14370194591587	0.0249630730304309	0.0778368455092538	0.0404809889272175	AGK	1
MF	GO:0005536	D-glucose binding	1/43	11/18737	0.0909090909090909	39.6131078224102	6.14370194591587	0.0249630730304309	0.0778368455092538	0.0404809889272175	GCK	1
MF	GO:0015173	aromatic amino acid transmembrane transporter activity	1/43	11/18737	0.0909090909090909	39.6131078224102	6.14370194591587	0.0249630730304309	0.0778368455092538	0.0404809889272175	SLC6A14	1
MF	GO:0050998	nitric-oxide synthase binding	1/43	11/18737	0.0909090909090909	39.6131078224102	6.14370194591587	0.0249630730304309	0.0778368455092538	0.0404809889272175	ACTB	1
MF	GO:0098973	structural constituent of postsynaptic actin cytoskeleton	1/43	11/18737	0.0909090909090909	39.6131078224102	6.14370194591587	0.0249630730304309	0.0778368455092538	0.0404809889272175	ACTB	1
MF	GO:0005496	steroid binding	2/43	108/18737	0.0185185185185185	8.0693367786391	3.53359950596459	0.025492972641881	0.0778368455092538	0.0404809889272175	CETP/STAR	2
MF	GO:1901681	sulfur compound binding	3/43	277/18737	0.0108303249097473	4.71925111241709	2.99089443889673	0.0255354078152888	0.0778368455092538	0.0404809889272175	FURIN/FBN1/MOCS1	3
MF	GO:0030246	carbohydrate binding	3/43	280/18737	0.0107142857142857	4.6686877076412	2.9664070977378	0.0262531706380644	0.0790720496598845	0.041123387590953	PHYH/GCK/ALDOB	3
MF	GO:0070008	serine-type exopeptidase activity	1/43	12/18737	0.0833333333333333	36.312015503876	5.8684547986739	0.0272020235729754	0.0800245577204974	0.0416187631165474	CTSA	1
MF	GO:0097493	structural molecule activity conferring elasticity	1/43	12/18737	0.0833333333333333	36.312015503876	5.8684547986739	0.0272020235729754	0.0800245577204974	0.0416187631165474	FBN1	1
MF	GO:0004438	phosphatidylinositol-3-phosphate phosphatase activity	1/43	13/18737	0.0769230769230769	33.5187835420394	5.62507346212575	0.0294359521703785	0.0836774820124244	0.0435185573187146	PTEN	1
MF	GO:0015651	quaternary ammonium group transmembrane transporter activity	1/43	13/18737	0.0769230769230769	33.5187835420394	5.62507346212575	0.0294359521703785	0.0836774820124244	0.0435185573187146	SLC6A14	1
MF	GO:0031994	insulin-like growth factor I binding	1/43	13/18737	0.0769230769230769	33.5187835420394	5.62507346212575	0.0294359521703785	0.0836774820124244	0.0435185573187146	IGFBP3	1
MF	GO:0015108	chloride transmembrane transporter activity	2/43	120/18737	0.0166666666666667	7.26240310077519	3.30064138032116	0.0309640188553744	0.0843285480448364	0.0438571604144146	SLC1A4/GABRB3	2
MF	GO:0004065	arylsulfatase activity	1/43	14/18737	0.0714285714285714	31.124584717608	5.40777875550332	0.0316648698192074	0.0843285480448364	0.0438571604144146	ARSA	1
MF	GO:0008474	palmitoyl-(protein) hydrolase activity	1/43	14/18737	0.0714285714285714	31.124584717608	5.40777875550332	0.0316648698192074	0.0843285480448364	0.0438571604144146	PPT1	1
MF	GO:0008559	ABC-type xenobiotic transporter activity	1/43	14/18737	0.0714285714285714	31.124584717608	5.40777875550332	0.0316648698192074	0.0843285480448364	0.0438571604144146	ABCC2	1
MF	GO:0052744	phosphatidylinositol monophosphate phosphatase activity	1/43	14/18737	0.0714285714285714	31.124584717608	5.40777875550332	0.0316648698192074	0.0843285480448364	0.0438571604144146	PTEN	1
MF	GO:0098599	palmitoyl hydrolase activity	1/43	14/18737	0.0714285714285714	31.124584717608	5.40777875550332	0.0316648698192074	0.0843285480448364	0.0438571604144146	PPT1	1
MF	GO:0010181	FMN binding	1/43	15/18737	0.0666666666666667	29.0496124031008	5.21216218442578	0.0338887874925382	0.0866046791475976	0.0450409190490938	PNPO	1
MF	GO:0015556	C4-dicarboxylate transmembrane transporter activity	1/43	15/18737	0.0666666666666667	29.0496124031008	5.21216218442578	0.0338887874925382	0.0866046791475976	0.0450409190490938	SLC1A4	1
MF	GO:0016812	hydrolase activity, acting on carbon-nitrogen (but not peptide) bonds, in cyclic amides	1/43	15/18737	0.0666666666666667	29.0496124031008	5.21216218442578	0.0338887874925382	0.0866046791475976	0.0450409190490938	DPYS	1
MF	GO:0140161	monocarboxylate:sodium symporter activity	1/43	15/18737	0.0666666666666667	29.0496124031008	5.21216218442578	0.0338887874925382	0.0866046791475976	0.0450409190490938	SLC10A2	1
MF	GO:0016298	lipase activity	2/43	129/18737	0.0155038759689922	6.7557238146746	3.14605637296043	0.0353447619331564	0.0875844575705043	0.0455504772053798	PLA2G6/PNPLA2	2
MF	GO:0016641	oxidoreductase activity, acting on the CH-NH2 group of donors, oxygen as acceptor	1/43	16/18737	0.0625	27.234011627907	5.0347942074947	0.0361077161400017	0.0875844575705043	0.0455504772053798	PNPO	1
MF	GO:0050664	oxidoreductase activity, acting on NAD(P)H, oxygen as acceptor	1/43	16/18737	0.0625	27.234011627907	5.0347942074947	0.0361077161400017	0.0875844575705043	0.0455504772053798	AIFM1	1
MF	GO:0097027	ubiquitin-protein transferase activator activity	1/43	16/18737	0.0625	27.234011627907	5.0347942074947	0.0361077161400017	0.0875844575705043	0.0455504772053798	PTEN	1
MF	GO:0016798	hydrolase activity, acting on glycosyl bonds	2/43	131/18737	0.0152671755725191	6.65258299307651	3.11370622204743	0.0363492808098931	0.0875844575705043	0.0455504772053798	NAGA/GM2A	2
MF	GO:0031072	heat shock protein binding	2/43	131/18737	0.0152671755725191	6.65258299307651	3.11370622204743	0.0363492808098931	0.0875844575705043	0.0455504772053798	TFRC/EIF2AK3	2
MF	GO:0008484	sulfuric ester hydrolase activity	1/43	17/18737	0.0588235294117647	25.6320109439125	4.87296121577122	0.0383216666878348	0.089772052518724	0.0466881904091554	ARSA	1
MF	GO:0015278	intracellularly gated calcium channel activity	1/43	17/18737	0.0588235294117647	25.6320109439125	4.87296121577122	0.0383216666878348	0.089772052518724	0.0466881904091554	RYR1	1
MF	GO:0070403	NAD+ binding	1/43	17/18737	0.0588235294117647	25.6320109439125	4.87296121577122	0.0383216666878348	0.089772052518724	0.0466881904091554	HADH	1
MF	GO:0002020	protease binding	2/43	136/18737	0.0147058823529412	6.40800273597811	3.03570634202646	0.0389085494356347	0.0903106697909686	0.0469683117281925	FURIN/PTEN	2
MF	GO:0015172	acidic amino acid transmembrane transporter activity	1/43	18/18737	0.0555555555555556	24.2080103359173	4.72448404954916	0.0405306500389256	0.090745614688922	0.0471945156484928	SLC1A4	1
MF	GO:0022851	GABA-gated chloride ion channel activity	1/43	18/18737	0.0555555555555556	24.2080103359173	4.72448404954916	0.0405306500389256	0.090745614688922	0.0471945156484928	GABRB3	1
MF	GO:0072542	protein phosphatase activator activity	1/43	18/18737	0.0555555555555556	24.2080103359173	4.72448404954916	0.0405306500389256	0.090745614688922	0.0471945156484928	IGFBP3	1
MF	GO:1990381	ubiquitin-specific protease binding	1/43	18/18737	0.0555555555555556	24.2080103359173	4.72448404954916	0.0405306500389256	0.090745614688922	0.0471945156484928	PTEN	1
MF	GO:0004890	GABA-A receptor activity	1/43	19/18737	0.0526315789473684	22.9339045287638	4.58758976635839	0.0427346770728659	0.0940162895603051	0.0488955115250182	GABRB3	1
MF	GO:0015355	secondary active monocarboxylate transmembrane transporter activity	1/43	19/18737	0.0526315789473684	22.9339045287638	4.58758976635839	0.0427346770728659	0.0940162895603051	0.0488955115250182	SLC10A2	1
MF	GO:0015174	basic amino acid transmembrane transporter activity	1/43	20/18737	0.05	21.7872093023256	4.46081912485264	0.0449337586459968	0.0947353411453099	0.0492694721995579	SLC7A9	1
MF	GO:0016004	phospholipase activator activity	1/43	20/18737	0.05	21.7872093023256	4.46081912485264	0.0449337586459968	0.0947353411453099	0.0492694721995579	GM2A	1
MF	GO:0016638	oxidoreductase activity, acting on the CH-NH2 group of donors	1/43	20/18737	0.05	21.7872093023256	4.46081912485264	0.0449337586459968	0.0947353411453099	0.0492694721995579	PNPO	1
MF	GO:0031418	L-ascorbic acid binding	1/43	20/18737	0.05	21.7872093023256	4.46081912485264	0.0449337586459968	0.0947353411453099	0.0492694721995579	PHYH	1
MF	GO:0052745	inositol phosphate phosphatase activity	1/43	20/18737	0.05	21.7872093023256	4.46081912485264	0.0449337586459968	0.0947353411453099	0.0492694721995579	PTEN	1
MF	GO:0008509	monoatomic anion transmembrane transporter activity	2/43	148/18737	0.0135135135135135	5.88843494657448	2.86348051081324	0.0453210781984456	0.0947622544149317	0.0492834691153171	SLC1A4/GABRB3	2
MF	GO:0015125	bile acid transmembrane transporter activity	1/43	21/18737	0.0476190476190476	20.749723145072	4.34295859181213	0.0471279055914597	0.0953868809171145	0.0496083216752208	SLC10A2	1
MF	GO:0019200	carbohydrate kinase activity	1/43	21/18737	0.0476190476190476	20.749723145072	4.34295859181213	0.0471279055914597	0.0953868809171145	0.0496083216752208	GCK	1
MF	GO:0019211	phosphatase activator activity	1/43	21/18737	0.0476190476190476	20.749723145072	4.34295859181213	0.0471279055914597	0.0953868809171145	0.0496083216752208	IGFBP3	1
MF	GO:1904047	S-adenosyl-L-methionine binding	1/43	21/18737	0.0476190476190476	20.749723145072	4.34295859181213	0.0471279055914597	0.0953868809171145	0.0496083216752208	MOCS1	1
MF	GO:0005506	iron ion binding	2/43	153/18737	0.0130718954248366	5.69600243198054	2.79721583199224	0.0481011780681242	0.0958236067026411	0.0498354517904312	PHYH/CYP1B1	2
MF	GO:0046906	tetrapyrrole binding	2/43	153/18737	0.0130718954248366	5.69600243198054	2.79721583199224	0.0481011780681242	0.0958236067026411	0.0498354517904312	CYP1B1/CUBN	2
MF	GO:0016917	GABA receptor activity	1/43	22/18737	0.0454545454545455	19.8065539112051	4.23298954132085	0.0493171287192419	0.0974783872341265	0.0506960615946154	GABRB3	1
