# Supplementary material for: Integrating multi-omics and machine learning to explore the role of amino acid metabolism in intervertebral disk degeneration
Source: Front Neurol. 2026 May 13;17:1808282. doi: 10.3389/fneur.2026.1808282 (PMC13212091; doi:10.3389/fneur.2026.1808282)
Supplement: Supplementary file 2 [file Table_2.xlsx]

## Sheet: Sheet1
Table S2：Kyoto Encyclopedia of Genes and Genomes (KEGG) pathway enrichment analysis results
category	subcategory	ID	Description	GeneRatio	BgRatio	RichFactor	FoldEnrichment	zScore	pvalue	p.adjust	qvalue	geneID	Count
Cellular Processes	Transport and catabolism	hsa04142	Lysosome	6/41	133/8546	0.0451127819548872	9.40326425820649	6.78124132568279	3.64816195606164e-05	0.00609243046662294	0.00572185401529668	ARSA/CTSA/NAGA/PPT1/GM2A/ATP6V0A2	6
Metabolism	Amino acid metabolism	hsa00380	Tryptophan metabolism	3/41	42/8546	0.0714285714285714	14.8885017421603	6.26439623663644	0.00103337538656475	0.0862868447781568	0.0810383855779727	HADH/CYP1B1/KYNU	3
Human Diseases	Infectious disease: bacterial	hsa05110	Vibrio cholerae infection	3/41	51/8546	0.0588235294117647	12.2611190817791	5.6000995893051	0.00181934831378565	0.101277056134068	0.0951168065803725	ACTB/ATP6V0A2/ATP6V1B1	3
Organismal Systems	Endocrine system	hsa04614	Renin-angiotensin system	2/41	23/8546	0.0869565217391304	18.1251325556734	5.70968854137405	0.00533060136715971	0.16375756960931	0.153796898025762	CTSA/ACE2	2
Metabolism	Global and overview maps	hsa01240	Biosynthesis of cofactors	4/41	154/8546	0.025974025974026	5.41400063351283	3.83769818637909	0.00611750962589577	0.16375756960931	0.153796898025762	PNPO/MOCS1/KYNU/PSAT1	4
Cellular Processes	Transport and catabolism	hsa04145	Phagosome	4/41	159/8546	0.0251572327044025	5.24375	3.75021129128461	0.00684150784511849	0.16375756960931	0.153796898025762	ACTB/TFRC/ATP6V0A2/ATP6V1B1	4
Metabolism	Lipid metabolism	hsa00062	Fatty acid elongation	2/41	28/8546	0.0714285714285714	14.8885017421603	5.11065304533208	0.00784467399326035	0.16375756960931	0.153796898025762	HADH/PPT1	2
Organismal Systems	Excretory system	hsa04966	Collecting duct acid secretion	2/41	28/8546	0.0714285714285714	14.8885017421603	5.11065304533208	0.00784467399326035	0.16375756960931	0.153796898025762	ATP6V0A2/ATP6V1B1	2
Metabolism	Global and overview maps	hsa01200	Carbon metabolism	3/41	116/8546	0.0258620689655172	5.39066442388562	3.30564533285787	0.0178636114147097	0.331469234028502	0.311307380209561	GCK/ALDOB/PSAT1	3
Organismal Systems	Digestive system	hsa04979	Cholesterol metabolism	2/41	51/8546	0.0392156862745098	8.1740793878527	3.56763468548714	0.0246882212104068	0.354278359440805	0.332729124214812	CETP/STAR	2
Organismal Systems	Endocrine system	hsa04913	Ovarian steroidogenesis	2/41	52/8546	0.0384615384615385	8.01688555347092	3.52371471109842	0.0255987765451394	0.354278359440805	0.332729124214812	CYP1B1/STAR	2
Metabolism	Lipid metabolism	hsa00600	Sphingolipid metabolism	2/41	54/8546	0.037037037037037	7.71996386630533	3.43929658050739	0.0274605164711873	0.354278359440805	0.332729124214812	ARSA/GM2A	2
Cellular Processes	Cell growth and death	hsa04210	Apoptosis	3/41	137/8546	0.0218978102189781	4.56435819832651	2.91998252259293	0.0275785549265297	0.354278359440805	0.332729124214812	ACTB/AIFM1/EIF2AK3	3
Metabolism	Global and overview maps	hsa01212	Fatty acid metabolism	2/41	57/8546	0.0350877192982456	7.31364997860505	3.32047691629582	0.0303525469800034	0.36206252469004	0.340039812031617	HADH/PPT1	2
Metabolism	Lipid metabolism	hsa00561	Glycerolipid metabolism	2/41	65/8546	0.0307692307692308	6.41350844277674	3.04174475645152	0.0386212005913586	0.417589890578476	0.392189686077485	PNPLA2/AGK	2
Metabolism	Carbohydrate metabolism	hsa00010	Glycolysis / Gluconeogenesis	2/41	67/8546	0.0298507462686567	6.22206042955952	2.97932430665983	0.0408089495637885	0.417589890578476	0.392189686077485	GCK/ALDOB	2
Human Diseases	Infectious disease: bacterial	hsa05120	Epithelial cell signaling in Helicobacter pylori infection	2/41	71/8546	0.028169014084507	5.87152181380969	2.86177032138072	0.0453217427330512	0.417589890578476	0.392189686077485	ATP6V0A2/ATP6V1B1	2
Human Diseases	Cancer: overview	hsa05230	Central carbon metabolism in cancer	2/41	71/8546	0.028169014084507	5.87152181380969	2.86177032138072	0.0453217427330512	0.417589890578476	0.392189686077485	GCK/PTEN	2
