# Supplementary material for: Integrating multi-omics and machine learning to explore the role of amino acid metabolism in intervertebral disk degeneration
Source: Front Neurol. 2026 May 13;17:1808282. doi: 10.3389/fneur.2026.1808282 (PMC13212091; doi:10.3389/fneur.2026.1808282)
Supplement: Supplementary file 3 [file Table_3.xlsx]

## Sheet: Sheet1
Table S3：Marker gene list for cell type identification
p_val	avg_log2FC	pct.1	pct.2	p_val_adj	cluster	gene
0	-3.96965	0.095	0.958	0	Chondrocytes	PCLAF
0	-5.71888	0.043	0.897	0	Chondrocytes	UBE2C
0	-5.36248	0.046	0.878	0	Chondrocytes	TOP2A
0	-5.17003	0.028	0.851	0	Chondrocytes	RRM2
0	-5.86014	0.027	0.848	0	Chondrocytes	MKI67
0	-4.94868	0.092	0.909	0	Chondrocytes	CENPF
0	-4.90572	0.058	0.873	0	Chondrocytes	NUSAP1
0	-5.08921	0.03	0.842	0	Chondrocytes	PBK
0	-3.88295	0.074	0.88	0	Chondrocytes	TK1
0	-4.30153	0.047	0.852	0	Chondrocytes	BIRC5
0	-3.86421	0.143	0.941	0	Chondrocytes	TYMS
0	-4.63446	0.059	0.855	0	Chondrocytes	ANLN
0	-4.29648	0.087	0.877	0	Chondrocytes	PRC1
0	-4.73192	0.093	0.883	0	Chondrocytes	TPX2
0	-4.34989	0.051	0.836	0	Chondrocytes	CENPM
0	-4.18094	0.108	0.892	0	Chondrocytes	MAD2L1
0	-4.86643	0.047	0.821	0	Chondrocytes	ASPM
0	-4.47107	0.036	0.805	0	Chondrocytes	CENPU
0	-4.799	0.028	0.796	0	Chondrocytes	CLSPN
0	-5.15281	0.027	0.788	0	Chondrocytes	CEP55
0	-3.94244	0.151	0.908	0	Chondrocytes	UBE2T
0	-3.87633	0.076	0.83	0	Chondrocytes	CENPK
0	-4.88237	0.025	0.77	0	Chondrocytes	SHCBP1
0	-4.04897	0.087	0.829	0	Chondrocytes	ZWINT
0	-3.73219	0.149	0.884	0	Chondrocytes	CDKN3
0	-4.89533	0.029	0.748	0	Chondrocytes	NCAPG
0	-5.0214	0.05	0.768	0	Chondrocytes	CDK1
0	-3.62478	0.199	0.915	0	Chondrocytes	PTTG1
0	-5.13421	0.025	0.739	0	Chondrocytes	TACC3
0	-5.07531	0.025	0.735	0	Chondrocytes	CDCA3
0	-5.83831	0.015	0.722	0	Chondrocytes	CDC20
0	-4.43186	0.05	0.756	0	Chondrocytes	CCNB2
0	-5.31424	0.015	0.72	0	Chondrocytes	DEPDC1
0	-3.54673	0.102	0.806	0	Chondrocytes	KIF20B
0	-5.43222	0.024	0.727	0	Chondrocytes	GTSE1
0	-5.22486	0.018	0.718	0	Chondrocytes	DLGAP5
0	-5.02546	0.026	0.725	0	Chondrocytes	CCNA2
0	-3.74718	0.094	0.787	0	Chondrocytes	SGO2
0	-4.55014	0.049	0.74	0	Chondrocytes	KIF23
0	-4.49424	0.111	0.801	0	Chondrocytes	CCNB1
0	-3.90424	0.067	0.756	0	Chondrocytes	ORC6
0	-5.22421	0.016	0.702	0	Chondrocytes	KNL1
0	-2.89925	0.193	0.874	0	Chondrocytes	TMPO
0	-3.02641	0.146	0.826	0	Chondrocytes	PHF19
0	-3.94912	0.08	0.759	0	Chondrocytes	CENPE
0	-5.63764	0.014	0.693	0	Chondrocytes	NUF2
0	-4.52124	0.032	0.709	0	Chondrocytes	RAD51AP1
0	-5.22258	0.01	0.679	0	Chondrocytes	SPC25
0	-5.1911	0.013	0.678	0	Chondrocytes	HMMR
0	-3.27239	0.111	0.775	0	Chondrocytes	FEN1
0	-3.61432	0.069	0.732	0	Chondrocytes	HELLS
0	-2.94562	0.217	0.879	0	Chondrocytes	H2AFX
0	-2.95217	0.158	0.818	0	Chondrocytes	DHFR
0	-2.8294	0.16	0.82	0	Chondrocytes	DNAJC9
0	-3.15366	0.114	0.768	0	Chondrocytes	ATAD2
0	-2.87356	0.15	0.801	0	Chondrocytes	ECT2
0	-3.56724	0.101	0.75	0	Chondrocytes	KNSTRN
0	-3.62639	0.076	0.723	0	Chondrocytes	RACGAP1
0	-3.39762	0.071	0.716	0	Chondrocytes	CENPN
0	-2.50258	0.283	0.925	0	Chondrocytes	CENPW
0	-3.13152	0.081	0.721	0	Chondrocytes	MCM7
0	-2.57978	0.203	0.842	0	Chondrocytes	DIAPH3
0	-4.64098	0.028	0.665	0	Chondrocytes	KIF11
0	-4.30832	0.037	0.674	0	Chondrocytes	GINS2
0	-3.2384	0.086	0.713	0	Chondrocytes	BARD1
0	-6.03919	0.012	0.637	0	Chondrocytes	CENPA
0	-5.43527	0.013	0.637	0	Chondrocytes	CDCA8
0	-5.34384	0.009	0.628	0	Chondrocytes	CKAP2L
0	-2.83052	0.271	0.89	0	Chondrocytes	CKAP2
0	-5.66208	0.011	0.628	0	Chondrocytes	HJURP
0	-5.49021	0.015	0.632	0	Chondrocytes	AURKB
0	-3.20345	0.274	0.89	0	Chondrocytes	KPNA2
0	-2.39516	0.148	0.763	0	Chondrocytes	NSD2
0	-4.49608	0.041	0.656	0	Chondrocytes	AURKA
0	-2.9898	0.074	0.687	0	Chondrocytes	CENPH
0	-2.50008	0.155	0.767	0	Chondrocytes	LRR1
0	-2.39959	0.313	0.923	0	Chondrocytes	RPL39L
0	-2.59601	0.185	0.794	0	Chondrocytes	SPDL1
0	-2.16103	0.28	0.889	0	Chondrocytes	TUBB3
0	-5.12028	0.009	0.614	0	Chondrocytes	ESCO2
0	-2.31483	0.274	0.878	0	Chondrocytes	SAC3D1
0	-2.40137	0.239	0.843	0	Chondrocytes	DDX39A
0	-5.28992	0.012	0.612	0	Chondrocytes	BUB1
0	-4.50379	0.023	0.623	0	Chondrocytes	KIF4A
0	-4.16852	0.037	0.635	0	Chondrocytes	NDC80
0	-4.29574	0.052	0.648	0	Chondrocytes	FBXO5
0	-3.31704	0.377	0.972	0	Chondrocytes	CKS2
0	-3.66068	0.05	0.644	0	Chondrocytes	MELK
0	-2.18498	0.224	0.818	0	Chondrocytes	TUBG1
0	-2.83741	0.117	0.711	0	Chondrocytes	LMNB2
0	-3.85143	0.048	0.641	0	Chondrocytes	FOXM1
0	-2.65559	0.379	0.97	0	Chondrocytes	CKS1B
0	-2.9525	0.045	0.636	0	Chondrocytes	PSMC3IP
0	-2.75253	0.1	0.687	0	Chondrocytes	MIS18A
0	-4.38513	0.028	0.612	0	Chondrocytes	PRR11
0	-3.22653	0.06	0.642	0	Chondrocytes	BRCA1
0	-2.55968	0.226	0.806	0	Chondrocytes	NCEH1
0	-2.07922	0.27	0.85	0	Chondrocytes	RRM1
0	-2.84064	0.101	0.68	0	Chondrocytes	MCM4
0	-3.78647	0.039	0.618	0	Chondrocytes	BRCA2
0	-2.27963	0.344	0.921	0	Chondrocytes	DNMT1
0	-5.21456	0.012	0.589	0	Chondrocytes	SGO1
0	-2.34643	0.328	0.905	0	Chondrocytes	PCNA
0	-2.05129	0.333	0.909	0	Chondrocytes	MZT1
0	-2.4218	0.175	0.751	0	Chondrocytes	PNP
0	-1.91365	0.22	0.796	0	Chondrocytes	HMGB3
0	-5.01394	0.012	0.588	0	Chondrocytes	TTK
0	-1.90748	0.238	0.813	0	Chondrocytes	TEX30
0	-3.53009	0.053	0.627	0	Chondrocytes	CIP2A
0	-1.98932	0.267	0.84	0	Chondrocytes	FOSL1
0	-3.42795	0.052	0.625	0	Chondrocytes	ARHGAP11A
0	-2.31522	0.173	0.745	0	Chondrocytes	GMNN
0	-2.03272	0.333	0.904	0	Chondrocytes	ALYREF
0	-1.87957	0.219	0.785	0	Chondrocytes	CSE1L
0	-1.99435	0.291	0.855	0	Chondrocytes	SMC2
0	-2.98151	0.425	0.987	0	Chondrocytes	STMN1
0	-1.86709	0.362	0.924	0	Chondrocytes	PGP
0	-2.37382	0.196	0.758	0	Chondrocytes	PMAIP1
0	-4.10846	0.022	0.58	0	Chondrocytes	TRIP13
0	-5.70884	0.008	0.565	0	Chondrocytes	BUB1B
0	-3.50025	0.045	0.601	0	Chondrocytes	FANCI
0	-1.69933	0.256	0.811	0	Chondrocytes	EXOSC8
0	-3.54789	0.044	0.598	0	Chondrocytes	EZH2
0	-5.04758	0.01	0.563	0	Chondrocytes	KIFC1
0	-2.24581	0.131	0.683	0	Chondrocytes	BCL2L12
0	-1.56266	0.388	0.94	0	Chondrocytes	PHLDA2
0	-4.98638	0.013	0.563	0	Chondrocytes	LMNB1
0	-1.61612	0.289	0.837	0	Chondrocytes	MYBL1
0	-2.00748	0.253	0.801	0	Chondrocytes	SMC1A
0	-3.29716	0.045	0.593	0	Chondrocytes	NCAPG2
0	-2.1198	0.194	0.739	0	Chondrocytes	SMTN
0	-5.13643	0.011	0.555	0	Chondrocytes	KIF2C
0	-3.23652	0.442	0.986	0	Chondrocytes	UBE2S
0	-1.996	0.391	0.934	0	Chondrocytes	SMC4
0	-2.34259	0.116	0.659	0	Chondrocytes	RFC2
0	-1.89707	0.269	0.809	0	Chondrocytes	USP1
0	-1.97328	0.421	0.961	0	Chondrocytes	CENPX
0	-1.78639	0.372	0.91	0	Chondrocytes	EZR
0	-1.63161	0.234	0.772	0	Chondrocytes	CCDC34
0	-2.48511	0.111	0.649	0	Chondrocytes	NCAPD3
0	-4.9042	0.012	0.549	0	Chondrocytes	CDCA5
0	-1.67897	0.354	0.89	0	Chondrocytes	ANP32E
0	-1.68657	0.249	0.785	0	Chondrocytes	MIS18BP1
0	-1.46666	0.38	0.916	0	Chondrocytes	SKA2
0	-1.39732	0.292	0.827	0	Chondrocytes	NREP
0	-1.43454	0.335	0.869	0	Chondrocytes	TFDP1
0	-5.49419	0.013	0.547	0	Chondrocytes	PLK1
0	-2.71352	0.112	0.644	0	Chondrocytes	DBF4
0	-1.31221	0.363	0.893	0	Chondrocytes	NUDT1
0	-2.41242	0.136	0.666	0	Chondrocytes	CDCA4
0	-1.97219	0.22	0.749	0	Chondrocytes	ARL4A
0	-1.63072	0.424	0.953	0	Chondrocytes	ODC1
0	-1.55294	0.327	0.855	0	Chondrocytes	EBP
0	-1.9214	0.169	0.697	0	Chondrocytes	C9orf40
0	-2.1319	0.434	0.961	0	Chondrocytes	DTYMK
0	-2.94922	0.1	0.626	0	Chondrocytes	HAS2
0	-1.40259	0.411	0.935	0	Chondrocytes	MGLL
0	-2.31135	0.116	0.64	0	Chondrocytes	RFC4
0	-4.26715	0.026	0.55	0	Chondrocytes	TCF19
0	-2.66916	0.098	0.621	0	Chondrocytes	NCAPD2
0	-1.5367	0.231	0.754	0	Chondrocytes	SAE1
0	-4.82673	0.012	0.534	0	Chondrocytes	MND1
0	-1.47594	0.242	0.764	0	Chondrocytes	TOMM40
0	-2.52391	0.125	0.644	0	Chondrocytes	MCM3
0	-1.55939	0.346	0.864	0	Chondrocytes	EVA1A
0	-1.41121	0.318	0.835	0	Chondrocytes	GNPNAT1
0	-1.43333	0.296	0.812	0	Chondrocytes	CTNNBIP1
0	-1.78349	0.225	0.741	0	Chondrocytes	LYAR
0	-5.1924	0.008	0.523	0	Chondrocytes	ASF1B
0	-1.2367	0.375	0.889	0	Chondrocytes	VEGFC
0	-5.10916	0.012	0.526	0	Chondrocytes	MYBL2
0	-1.43417	0.254	0.768	0	Chondrocytes	RANGAP1
0	-1.23493	0.329	0.842	0	Chondrocytes	MCUB
0	-4.04031	0.028	0.54	0	Chondrocytes	POC1A
0	-1.96947	0.219	0.731	0	Chondrocytes	FGF5
0	-1.35697	0.287	0.798	0	Chondrocytes	PKIA
0	-1.52743	0.372	0.883	0	Chondrocytes	CMC2
0	-1.26498	0.308	0.819	0	Chondrocytes	MET
0	-5.22481	0.009	0.519	0	Chondrocytes	KIF14
0	-1.50252	0.311	0.821	0	Chondrocytes	HAT1
0	-1.41987	0.212	0.722	0	Chondrocytes	HAUS6
0	-1.40382	0.246	0.756	0	Chondrocytes	WDR34
0	-1.64524	0.44	0.949	0	Chondrocytes	LRRC59
0	-1.39825	0.39	0.897	0	Chondrocytes	ITGA5
0	-3.1013	0.046	0.553	0	Chondrocytes	RFC3
0	-4.31784	0.021	0.527	0	Chondrocytes	E2F1
0	-1.50219	0.389	0.894	0	Chondrocytes	PLAUR
0	-1.26846	0.367	0.871	0	Chondrocytes	NIPAL3
0	-1.33607	0.352	0.856	0	Chondrocytes	NASP
0	-3.19474	0.053	0.556	0	Chondrocytes	MCM5
0	-1.2408	0.321	0.824	0	Chondrocytes	SSRP1
0	-2.75671	0.07	0.573	0	Chondrocytes	ZWILCH
0	-2.11834	0.157	0.659	0	Chondrocytes	SDC1
0	-1.39436	0.224	0.725	0	Chondrocytes	CENPS
0	-1.1385	0.379	0.88	0	Chondrocytes	WNT5B
0	-1.59765	0.246	0.747	0	Chondrocytes	EMC9
0	-1.39448	0.4	0.901	0	Chondrocytes	SNRPA1
0	-3.62766	0.041	0.541	0	Chondrocytes	CIT
0	-1.23586	0.374	0.874	0	Chondrocytes	SDF2L1
0	-2.41723	0.446	0.946	0	Chondrocytes	HMGB2
0	-1.49037	0.321	0.821	0	Chondrocytes	ANPEP
0	-1.36575	0.288	0.787	0	Chondrocytes	PRADC1
0	-1.94166	0.183	0.682	0	Chondrocytes	TRIM59
0	-1.1911	0.415	0.914	0	Chondrocytes	ID1
0	-5.68054	0.007	0.506	0	Chondrocytes	NEK2
0	-1.80698	0.155	0.654	0	Chondrocytes	DCK
0	-1.99994	0.146	0.644	0	Chondrocytes	CHEK1
0	-1.40761	0.288	0.785	0	Chondrocytes	CKAP5
0	-5.30185	0.01	0.507	0	Chondrocytes	DTL
0	-1.22978	0.328	0.825	0	Chondrocytes	GGH
0	-1.21946	0.295	0.791	0	Chondrocytes	ICMT
0	-1.10338	0.377	0.873	0	Chondrocytes	ARHGAP22
0	-1.19725	0.313	0.808	0	Chondrocytes	HPRT1
0	-1.41237	0.452	0.947	0	Chondrocytes	TMEM106C
0	-2.17696	0.21	0.704	0	Chondrocytes	PEG10
0	-1.29574	0.28	0.774	0	Chondrocytes	POLE3
0	-3.96641	0.024	0.517	0	Chondrocytes	MXD3
0	-1.6825	0.209	0.702	0	Chondrocytes	SMAGP
0	-1.24381	0.342	0.835	0	Chondrocytes	PAGR1
0	-1.18691	0.357	0.849	0	Chondrocytes	EFHD2
0	-1.24576	0.354	0.845	0	Chondrocytes	C3orf14
0	-1.75061	0.187	0.677	0	Chondrocytes	CBR3
0	-1.86758	0.47	0.96	0	Chondrocytes	BUB3
0	-2.16226	0.483	0.973	0	Chondrocytes	TUBB6
0	-5.20985	0.008	0.497	0	Chondrocytes	PKMYT1
0	-1.22528	0.352	0.84	0	Chondrocytes	TPRKB
0	-2.23752	0.17	0.658	0	Chondrocytes	CDKN2D
0	-1.59186	0.184	0.671	0	Chondrocytes	TOPBP1
0	-1.21996	0.344	0.831	0	Chondrocytes	PSMG3
0	-3.97782	0.024	0.51	0	Chondrocytes	UHRF1
0	-1.71896	0.459	0.945	0	Chondrocytes	UAP1
0	-1.14449	0.423	0.908	0	Chondrocytes	MAZ
0	-1.05075	0.368	0.853	0	Chondrocytes	HPCAL1
0	-1.34507	0.472	0.957	0	Chondrocytes	ARPC5L
0	-2.90784	0.085	0.57	0	Chondrocytes	AL139220.2
0	-1.41623	0.266	0.75	0	Chondrocytes	RFLNB
0	-1.11603	0.332	0.816	0	Chondrocytes	PIEZO1
0	-1.53712	0.225	0.708	0	Chondrocytes	SSX2IP
0	-1.53843	0.203	0.685	0	Chondrocytes	NRG1
0	-1.23228	0.391	0.873	0	Chondrocytes	PARP1
0	-1.09008	0.388	0.87	0	Chondrocytes	PAXX
0	-1.51098	0.216	0.698	0	Chondrocytes	NUP62
0	-1.2759	0.306	0.787	0	Chondrocytes	MRTO4
0	-1.12773	0.296	0.777	0	Chondrocytes	ACTL6A
0	-1.06492	0.4	0.881	0	Chondrocytes	AMD1
0	-1.60967	0.164	0.645	0	Chondrocytes	MGME1
0	-2.35705	0.089	0.569	0	Chondrocytes	VRK1
0	-1.64419	0.162	0.642	0	Chondrocytes	JPT2
0	-1.11466	0.33	0.809	0	Chondrocytes	ANKRD9
0	-1.20285	0.288	0.767	0	Chondrocytes	RRP7A
0	-5.20258	0.009	0.488	0	Chondrocytes	PIMREG
0	-1.09057	0.331	0.809	0	Chondrocytes	SLC52A2
0	-2.01804	0.116	0.594	0	Chondrocytes	CENPQ
0	-1.27361	0.478	0.956	0	Chondrocytes	AXL
0	-1.2599	0.277	0.753	0	Chondrocytes	DIAPH1
0	-1.1239	0.402	0.878	0	Chondrocytes	POP7
0	-1.01167	0.345	0.821	0	Chondrocytes	MAGOHB
0	-4.15761	0.022	0.498	0	Chondrocytes	RAD51
0	-1.18242	0.298	0.773	0	Chondrocytes	EXOSC3
0	-1.02729	0.337	0.812	0	Chondrocytes	EMC8
0	-1.4113	0.193	0.667	0	Chondrocytes	CDCA2
0	-1.59439	0.181	0.655	0	Chondrocytes	FAM111A
0	-1.91075	0.179	0.653	0	Chondrocytes	KLF2
0	-1.19004	0.296	0.77	0	Chondrocytes	NXT1
0	-1.03521	0.371	0.845	0	Chondrocytes	S100A2
0	-1.25394	0.253	0.727	0	Chondrocytes	PAFAH1B3
0	-1.16976	0.36	0.833	0	Chondrocytes	ACAT2
0	-1.21952	0.435	0.907	0	Chondrocytes	HSPB11
0	-1.16481	0.463	0.934	0	Chondrocytes	HRAS
0	-1.12232	0.278	0.749	0	Chondrocytes	RB1
0	-1.43564	0.221	0.692	0	Chondrocytes	RPA1
0	-1.00126	0.356	0.826	0	Chondrocytes	RABL6
0	-1.10915	0.33	0.799	0	Chondrocytes	DCTPP1
0	-1.72032	0.477	0.946	0	Chondrocytes	HNRNPAB
0	-1.16432	0.28	0.749	0	Chondrocytes	VKORC1L1
0	-2.11302	0.505	0.974	0	Chondrocytes	JPT1
0	-3.35528	0.044	0.512	0	Chondrocytes	CHAF1A
0	-1.10423	0.391	0.859	0	Chondrocytes	BTG3
0	-1.05356	0.341	0.808	0	Chondrocytes	SRPK1
0	-1.0216	0.368	0.835	0	Chondrocytes	ATP1B1
0	-1.68892	0.181	0.647	0	Chondrocytes	CSPG4
0	-1.32262	0.47	0.935	0	Chondrocytes	RPA3
0	-2.67599	0.064	0.529	0	Chondrocytes	CCDC18
0	-1.02845	0.313	0.778	0	Chondrocytes	BZW2
0	-1.33019	0.438	0.903	0	Chondrocytes	RAD21
0	-1.14294	0.473	0.938	0	Chondrocytes	UBE2N
0	-1.51286	0.5	0.964	0	Chondrocytes	CBX5
0	-1.04255	0.43	0.893	0	Chondrocytes	GLTP
0	-1.04839	0.262	0.725	0	Chondrocytes	UCHL5
0	-1.26286	0.274	0.737	0	Chondrocytes	C11orf24
0	-1.17794	0.253	0.716	0	Chondrocytes	SACS
0	-3.5447	0.027	0.49	0	Chondrocytes	SPC24
0	-1.03253	0.358	0.821	0	Chondrocytes	VASP
0	-1.46877	0.263	0.726	0	Chondrocytes	CDC25B
0	-1.00479	0.384	0.846	0	Chondrocytes	PGM3
0	-4.81722	0.011	0.473	0	Chondrocytes	SKA3
0	-1.00447	0.414	0.875	0	Chondrocytes	PSMG1
0	-1.17678	0.286	0.746	0	Chondrocytes	POLR3K
0	-1.11346	0.263	0.723	0	Chondrocytes	DKC1
0	-1.74255	0.521	0.98	0	Chondrocytes	YWHAH
0	-1.64302	0.214	0.672	0	Chondrocytes	PCDH10
0	-1.22239	0.225	0.683	0	Chondrocytes	YEATS4
0	-1.22846	0.486	0.944	0	Chondrocytes	EIF4EBP1
0	-5.2604	0.006	0.463	0	Chondrocytes	SKA1
0	-1.7602	0.168	0.625	0	Chondrocytes	ARL6IP6
0	-1.59268	0.139	0.596	0	Chondrocytes	C19orf48
0	-1.49306	0.164	0.62	0	Chondrocytes	POLD3
0	-1.11383	0.24	0.696	0	Chondrocytes	NUP50
0	-1.00199	0.285	0.74	0	Chondrocytes	UHRF2
0	-1.00961	0.343	0.798	0	Chondrocytes	COPS3
0	-1.29953	0.397	0.852	0	Chondrocytes	SLBP
0	-1.28908	0.188	0.642	0	Chondrocytes	EXOSC9
0	-1.14773	0.339	0.793	0	Chondrocytes	GGCT
0	-1.27345	0.264	0.717	0	Chondrocytes	FAM180A
0	-1.03258	0.261	0.713	0	Chondrocytes	TPMT
0	-1.01452	0.279	0.731	0	Chondrocytes	SVIP
0	-1.43207	0.497	0.949	0	Chondrocytes	SRSF2
0	-1.36205	0.523	0.974	0	Chondrocytes	CACYBP
0	-4.45183	0.018	0.469	0	Chondrocytes	CDC6
0	-1.49643	0.522	0.973	0	Chondrocytes	PLP2
0	-1.13742	0.227	0.677	0	Chondrocytes	DAZAP1
0	-5.33144	0.011	0.461	0	Chondrocytes	HIST1H1B
0	-1.40126	0.276	0.726	0	Chondrocytes	XYLT1
0	-1.33976	0.184	0.633	0	Chondrocytes	NSMCE4A
0	-1.11204	0.259	0.708	0	Chondrocytes	PPIH
0	-1.24857	0.243	0.691	0	Chondrocytes	MTHFD2
0	-1.50609	0.188	0.635	0	Chondrocytes	C8orf88
0	-1.82518	0.171	0.618	0	Chondrocytes	HYLS1
0	-1.63576	0.157	0.604	0	Chondrocytes	CCBE1
0	-5.19248	0.007	0.453	0	Chondrocytes	CDC45
0	-1.45851	0.166	0.612	0	Chondrocytes	NUDCD1
0	-1.12111	0.253	0.699	0	Chondrocytes	RRP1B
0	-1.29083	0.235	0.68	0	Chondrocytes	TNC
0	-1.03435	0.267	0.711	0	Chondrocytes	RALB
0	-1.15692	0.477	0.92	0	Chondrocytes	KHDRBS1
0	-1.032	0.282	0.725	0	Chondrocytes	SOAT1
0	-4.42323	0.012	0.455	0	Chondrocytes	CDT1
0	-3.15678	0.037	0.48	0	Chondrocytes	LIG1
0	-1.14565	0.259	0.702	0	Chondrocytes	ACOT7
0	-1.34033	0.506	0.949	0	Chondrocytes	CKLF
0	-1.20632	0.228	0.67	0	Chondrocytes	SRRT
0	-1.01849	0.499	0.941	0	Chondrocytes	SSNA1
0	-3.13181	0.419	0.859	0	Chondrocytes	HIST1H4C
0	-1.25995	0.193	0.633	0	Chondrocytes	CBFB
0	-1.09989	0.472	0.911	0	Chondrocytes	SFPQ
0	-1.07508	0.235	0.674	0	Chondrocytes	RBBP8
0	-2.31477	0.08	0.519	0	Chondrocytes	DSN1
0	-1.26165	0.511	0.949	0	Chondrocytes	ILF2
0	-1.33606	0.154	0.592	0	Chondrocytes	PRIM2
0	-1.40986	0.147	0.585	0	Chondrocytes	SYNE2
0	-3.0671	0.049	0.486	0	Chondrocytes	PARPBP
0	-2.21594	0.13	0.567	0	Chondrocytes	ITGA6
0	-1.08486	0.157	0.594	0	Chondrocytes	C4orf46
0	-1.15189	0.264	0.701	0	Chondrocytes	MICA
0	-1.1408	0.512	0.949	0	Chondrocytes	VDAC3
0	-1.23827	0.22	0.656	0	Chondrocytes	RASSF1
0	-1.21353	0.48	0.915	0	Chondrocytes	HMGA1
0	-1.18795	0.211	0.646	0	Chondrocytes	CCDC137
0	-1.27983	0.202	0.636	0	Chondrocytes	RUSC1
0	-1.36728	0.158	0.592	0	Chondrocytes	GPSM2
0	-1.26346	0.533	0.967	0	Chondrocytes	SMS
0	-1.14061	0.223	0.656	0	Chondrocytes	MAD2L2
0	-1.17233	0.214	0.647	0	Chondrocytes	TTL
0	-1.17725	0.228	0.661	0	Chondrocytes	PXMP2
0	-1.32546	0.213	0.646	0	Chondrocytes	TIMM8A
0	-1.01388	0.284	0.717	0	Chondrocytes	PHACTR4
0	-1.51907	0.142	0.575	0	Chondrocytes	MSH2
0	-1.38215	0.155	0.588	0	Chondrocytes	CEP57L1
0	-1.0508	0.52	0.953	0	Chondrocytes	COMMD4
0	-1.46562	0.539	0.972	0	Chondrocytes	PDXK
0	-1.21397	0.247	0.679	0	Chondrocytes	PPIF
0	-1.21586	0.188	0.62	0	Chondrocytes	RCC2
0	-1.0286	0.492	0.923	0	Chondrocytes	FUS
0	-5.57958	0.006	0.437	0	Chondrocytes	NCAPH
0	-5.1699	0.008	0.439	0	Chondrocytes	NEIL3
0	-1.32654	0.194	0.625	0	Chondrocytes	NUDT15
0	-1.0049	0.245	0.675	0	Chondrocytes	CDKN2AIPNL
0	-1.23447	0.234	0.664	0	Chondrocytes	GAS2L1
0	-4.39099	0.012	0.442	0	Chondrocytes	SPAG5
0	-1.01937	0.247	0.676	0	Chondrocytes	ITGB3BP
0	-1.15731	0.24	0.669	0	Chondrocytes	NRAS
0	-1.14341	0.25	0.679	0	Chondrocytes	RUVBL2
0	-1.33757	0.211	0.639	0	Chondrocytes	SAMD1
0	-1.16722	0.184	0.612	0	Chondrocytes	NUP58
0	-1.04039	0.278	0.706	0	Chondrocytes	MFSD14B
0	-1.17933	0.198	0.625	0	Chondrocytes	SEPHS1
0	-1.35969	0.55	0.977	0	Chondrocytes	LSM5
0	-1.48479	0.168	0.594	0	Chondrocytes	TMEM97
0	-2.46993	0.555	0.98	0	Chondrocytes	TUBB4B
0	-1.42585	0.147	0.572	0	Chondrocytes	FN3KRP
0	-1.48409	0.178	0.602	0	Chondrocytes	GMPPB
0	-1.29256	0.521	0.945	0	Chondrocytes	PPM1G
0	-1.66496	0.134	0.557	0	Chondrocytes	ATAD3A
0	-1.53084	0.54	0.963	0	Chondrocytes	SRSF7
0	-1.12344	0.25	0.672	0	Chondrocytes	MTMR6
0	-1.0154	0.199	0.621	0	Chondrocytes	AGPAT5
0	-1.12767	0.536	0.958	0	Chondrocytes	MANF
0	-1.28186	0.547	0.969	0	Chondrocytes	CYCS
0	-1.09153	0.264	0.685	0	Chondrocytes	NAV2
0	-1.10777	0.209	0.63	0	Chondrocytes	KATNAL1
0	-1.08469	0.522	0.943	0	Chondrocytes	LSM2
0	-1.6036	0.117	0.537	0	Chondrocytes	CEP78
0	-1.41213	0.182	0.602	0	Chondrocytes	FAS
0	-2.21921	0.534	0.954	0	Chondrocytes	ARL6IP1
0	-1.95337	0.09	0.509	0	Chondrocytes	RAD18
0	-1.77304	0.093	0.512	0	Chondrocytes	HIRIP3
0	-1.23701	0.184	0.603	0	Chondrocytes	RGMB
0	-1.32765	0.558	0.977	0	Chondrocytes	LSM4
0	-4.80132	0.007	0.424	0	Chondrocytes	KIF15
0	-1.07716	0.504	0.92	0	Chondrocytes	CBX1
0	-1.63492	0.133	0.548	0	Chondrocytes	LBR
0	-1.06434	0.232	0.646	0	Chondrocytes	TOMM34
0	-1.08767	0.192	0.606	0	Chondrocytes	MTHFD1
0	-1.46384	0.16	0.574	0	Chondrocytes	CCND3
0	-1.24308	0.177	0.59	0	Chondrocytes	PRPF4
0	-2.75994	0.055	0.466	0	Chondrocytes	PSRC1
0	-1.08873	0.212	0.623	0	Chondrocytes	RNF126
0	-1.26707	0.175	0.585	0	Chondrocytes	COQ2
0	-1.30126	0.187	0.596	0	Chondrocytes	THOC3
0	-1.4888	0.139	0.547	0	Chondrocytes	CENPT
0	-3.85455	0.023	0.431	0	Chondrocytes	GINS4
0	-3.63586	0.022	0.43	0	Chondrocytes	TEDC1
0	-2.78862	0.043	0.449	0	Chondrocytes	MASTL
0	-1.03816	0.231	0.637	0	Chondrocytes	GPR180
0	-1.4002	0.579	0.984	0	Chondrocytes	H2AFV
0	-3.165	0.054	0.459	0	Chondrocytes	GAS2L3
0	-1.79854	0.132	0.537	0	Chondrocytes	BRI3BP
0	-1.07922	0.238	0.643	0	Chondrocytes	DLEU1
0	-1.15902	0.18	0.585	0	Chondrocytes	RAB3B
0	-2.77934	0.067	0.472	0	Chondrocytes	REEP4
0	-1.07814	0.177	0.582	0	Chondrocytes	TCHP
0	-3.64634	0.018	0.423	0	Chondrocytes	ATAD5
0	-5.40162	0.009	0.413	0	Chondrocytes	FAM83D
0	-1.02968	0.528	0.931	0	Chondrocytes	HNRNPH3
0	-5.55264	0.004	0.407	0	Chondrocytes	MCM10
0	-1.5243	0.164	0.567	0	Chondrocytes	FOXC2
0	-1.31479	0.159	0.561	0	Chondrocytes	SLC7A1
0	-1.95823	0.129	0.53	0	Chondrocytes	MCM6
0	-1.18227	0.558	0.958	0	Chondrocytes	PSMD2
0	-1.93613	0.082	0.481	0	Chondrocytes	SASS6
0	-1.03559	0.571	0.969	0	Chondrocytes	CAV2
0	-2.52393	0.055	0.452	0	Chondrocytes	CENPL
0	-2.20644	0.067	0.464	0	Chondrocytes	RBL1
0	-1.09802	0.218	0.615	0	Chondrocytes	SCML1
0	-1.34712	0.179	0.576	0	Chondrocytes	ACYP1
0	-4.00207	0.018	0.414	0	Chondrocytes	TROAP
0	-2.74869	0.048	0.443	0	Chondrocytes	POLA2
0	-1.64655	0.16	0.555	0	Chondrocytes	AMIGO2
0	-1.32749	0.144	0.538	0	Chondrocytes	TTF2
0	-1.15087	0.191	0.585	0	Chondrocytes	KIAA0586
0	-1.2405	0.17	0.564	0	Chondrocytes	G2E3
0	-1.80971	0.594	0.986	0	Chondrocytes	RANBP1
0	-4.55742	0.011	0.401	0	Chondrocytes	ZNF367
0	-1.46582	0.141	0.531	0	Chondrocytes	PBX3
0	-2.82967	0.036	0.426	0	Chondrocytes	HAUS8
0	-3.43664	0.037	0.426	0	Chondrocytes	KIF18A
0	-1.27469	0.144	0.533	0	Chondrocytes	GJC1
0	-1.13098	0.559	0.948	0	Chondrocytes	HNRNPD
0	-1.36505	0.162	0.55	0	Chondrocytes	RCAN3
0	-2.20614	0.597	0.985	0	Chondrocytes	TUBA1C
0	-1.60244	0.104	0.492	0	Chondrocytes	UBR7
0	-2.94012	0.046	0.432	0	Chondrocytes	TIMELESS
0	-1.00289	0.2	0.586	0	Chondrocytes	PGM2
0	-5.12665	0.009	0.393	0	Chondrocytes	KIF20A
0	-1.33869	0.593	0.977	0	Chondrocytes	SNRPD1
0	-1.12706	0.567	0.95	0	Chondrocytes	HNRNPR
0	-1.6815	0.143	0.525	0	Chondrocytes	NUDT8
0	-2.2266	0.074	0.455	0	Chondrocytes	RFWD3
0	-1.45891	0.132	0.511	0	Chondrocytes	UCK2
0	-2.96955	0.047	0.426	0	Chondrocytes	E2F7
0	-2.37103	0.051	0.429	0	Chondrocytes	RFC5
0	-1.18774	0.172	0.549	0	Chondrocytes	RHNO1
0	-3.34675	0.035	0.412	0	Chondrocytes	CENPO
0	-1.58877	0.086	0.462	0	Chondrocytes	LRRCC1
0	-5.05168	0.007	0.383	0	Chondrocytes	FAM111B
0	-2.53592	0.039	0.415	0	Chondrocytes	WDR76
0	-1.83928	0.092	0.467	0	Chondrocytes	NRIP3
0	-1.153	0.582	0.955	0	Chondrocytes	CCT5
0	-1.28108	0.595	0.968	0	Chondrocytes	SNRPB
0	-1.16572	0.173	0.545	0	Chondrocytes	MBOAT2
0	-1.5676	0.102	0.474	0	Chondrocytes	MPHOSPH9
0	-1.1729	0.581	0.953	0	Chondrocytes	KPNB1
0	-2.1749	0.058	0.429	0	Chondrocytes	CDK2
0	-1.52839	0.124	0.495	0	Chondrocytes	TIPIN
0	-2.42221	0.045	0.415	0	Chondrocytes	CENPJ
0	-1.0223	0.166	0.535	0	Chondrocytes	CASP3
0	-1.18682	0.139	0.508	0	Chondrocytes	CDCA7L
0	-2.20789	0.049	0.418	0	Chondrocytes	PRIM1
0	-1.33573	0.158	0.525	0	Chondrocytes	VANGL1
0	-1.27483	0.176	0.542	0	Chondrocytes	GOT1
0	-1.84165	0.095	0.461	0	Chondrocytes	NETO2
0	-1.93473	0.096	0.461	0	Chondrocytes	PRDM8
0	-1.7288	0.112	0.477	0	Chondrocytes	RGS20
0	-3.97318	0.018	0.383	0	Chondrocytes	OIP5
0	-1.06053	0.148	0.513	0	Chondrocytes	HAUS2
0	-1.30796	0.139	0.504	0	Chondrocytes	SPATA33
0	-1.04978	0.165	0.529	0	Chondrocytes	MYCBP
0	-3.45087	0.022	0.386	0	Chondrocytes	GINS1
0	-1.20536	0.148	0.511	0	Chondrocytes	ABHD11
0	-2.28098	0.062	0.425	0	Chondrocytes	DONSON
0	-1.34974	0.105	0.466	0	Chondrocytes	NUP107
0	-1.41537	0.117	0.477	0	Chondrocytes	THOP1
0	-2.16146	0.052	0.411	0	Chondrocytes	MMS22L
0	-2.22472	0.057	0.416	0	Chondrocytes	WDHD1
0	-1.80642	0.085	0.444	0	Chondrocytes	MYO19
0	-3.5714	0.023	0.381	0	Chondrocytes	STIL
0	-1.29762	0.121	0.479	0	Chondrocytes	KIAA1841
0	-1.54424	0.102	0.459	0	Chondrocytes	CCP110
0	-1.11962	0.14	0.497	0	Chondrocytes	MRE11
0	-3.35155	0.055	0.411	0	Chondrocytes	SFN
0	-1.29218	0.134	0.49	0	Chondrocytes	SLC8A1
0	-1.434	0.111	0.466	0	Chondrocytes	CTPS1
0	-1.0476	0.605	0.96	0	Chondrocytes	MSN
0	-1.35228	0.632	0.986	0	Chondrocytes	KCNMA1
0	-1.9877	0.636	0.989	0	Chondrocytes	HMGN2
0	-2.11657	0.078	0.431	0	Chondrocytes	CHAC2
0	-1.97691	0.092	0.445	0	Chondrocytes	ADGRG6
0	-1.2237	0.139	0.492	0	Chondrocytes	PCNT
0	-2.96491	0.027	0.379	0	Chondrocytes	MCM8
0	-1.23937	0.13	0.481	0	Chondrocytes	TRIM24
0	-1.53984	0.083	0.434	0	Chondrocytes	RMI1
0	-1.48185	0.101	0.45	0	Chondrocytes	PARP2
0	-1.03746	0.134	0.48	0	Chondrocytes	TCOF1
0	-1.16802	0.143	0.488	0	Chondrocytes	SMPD4
0	-4.37434	0.011	0.355	0	Chondrocytes	IQGAP3
0	-1.5739	0.098	0.441	0	Chondrocytes	SCLT1
0	-1.24671	0.129	0.472	0	Chondrocytes	NUP93
0	-2.63498	0.039	0.381	0	Chondrocytes	FANCG
0	-1.03579	0.648	0.99	0	Chondrocytes	CAVIN3
0	-3.00234	0.029	0.371	0	Chondrocytes	C21orf58
0	-1.32578	0.109	0.449	0	Chondrocytes	CEP192
0	-4.73643	0.003	0.338	0	Chondrocytes	ERCC6L
0	-1.55244	0.139	0.474	0	Chondrocytes	FJX1
0	-2.98036	0.036	0.37	0	Chondrocytes	MCM2
0	-1.14432	0.134	0.468	0	Chondrocytes	USP13
0	-1.23077	0.64	0.974	0	Chondrocytes	EIF1AX
0	-1.87235	0.067	0.4	0	Chondrocytes	NCAPH2
0	-1.56252	0.648	0.981	0	Chondrocytes	TM4SF1
0	-3.25262	0.02	0.353	0	Chondrocytes	FANCB
0	-1.02796	0.649	0.981	0	Chondrocytes	SIVA1
0	-3.31028	0.033	0.363	0	Chondrocytes	HIST1H1A
0	-1.3574	0.114	0.442	0	Chondrocytes	SFR1
0	-1.23496	0.113	0.441	0	Chondrocytes	NUP85
0	-1.00936	0.659	0.987	0	Chondrocytes	SLC25A5
0	-1.04992	0.115	0.442	0	Chondrocytes	NUP155
0	-1.54519	0.091	0.418	0	Chondrocytes	CLN6
0	-1.24542	0.12	0.446	0	Chondrocytes	STRBP
0	-1.48969	0.102	0.428	0	Chondrocytes	NR2C2AP
0	-1.2368	0.122	0.447	0	Chondrocytes	FBXO45
0	-1.05494	0.657	0.982	0	Chondrocytes	SRSF3
0	-3.98582	0.013	0.337	0	Chondrocytes	MTFR2
0	-2.23142	0.045	0.369	0	Chondrocytes	NEMP1
0	-1.41803	0.099	0.422	0	Chondrocytes	CEP97
0	-3.47482	0.016	0.338	0	Chondrocytes	FANCD2
0	-2.72868	0.059	0.38	0	Chondrocytes	HBEGF
0	-1.21726	0.666	0.986	0	Chondrocytes	S100A16
0	-1.40393	0.092	0.412	0	Chondrocytes	SLF1
0	-1.90624	0.059	0.377	0	Chondrocytes	ARNTL2
0	-2.21778	0.084	0.402	0	Chondrocytes	C16orf74
0	-4.1258	0.01	0.327	0	Chondrocytes	CENPI
0	-1.16609	0.669	0.985	0	Chondrocytes	DUT
0	-1.16998	0.089	0.404	0	Chondrocytes	HIST1H1E
0	-1.08985	0.673	0.988	0	Chondrocytes	EIF5A
0	-1.99273	0.077	0.391	0	Chondrocytes	ITGA4
0	-5.18764	0.005	0.319	0	Chondrocytes	DEPDC1B
0	-2.77779	0.023	0.336	0	Chondrocytes	RTKN2
0	-1.74381	0.07	0.382	0	Chondrocytes	NRM
0	-4.24134	0.01	0.322	0	Chondrocytes	CCNE2
0	-1.30364	0.095	0.407	0	Chondrocytes	SLC43A3
0	-3.74614	0.014	0.325	0	Chondrocytes	BRIP1
0	-1.06041	0.098	0.406	0	Chondrocytes	RCC1
0	-1.72685	0.054	0.362	0	Chondrocytes	FIGNL1
0	-2.17821	0.079	0.386	0	Chondrocytes	HHIP-AS1
0	-1.31257	0.102	0.409	0	Chondrocytes	TJP2
0	-1.45936	0.092	0.398	0	Chondrocytes	NUP205
0	-1.37361	0.105	0.411	0	Chondrocytes	NUP188
0	-1.70817	0.063	0.368	0	Chondrocytes	DSCC1
0	-2.32319	0.029	0.334	0	Chondrocytes	KNTC1
0	-2.24437	0.046	0.35	0	Chondrocytes	GEN1
0	-5.2482	0.005	0.307	0	Chondrocytes	WDR62
0	-3.19714	0.032	0.333	0	Chondrocytes	C1QTNF2
0	-1.27358	0.104	0.404	0	Chondrocytes	SOGA1
0	-3.78551	0.018	0.316	0	Chondrocytes	CCNF
0	-2.32009	0.037	0.334	0	Chondrocytes	C18orf54
0	-3.93394	0.014	0.311	0	Chondrocytes	FANCA
0	-1.25995	0.093	0.387	0	Chondrocytes	ODF2
0	-2.114	0.046	0.339	0	Chondrocytes	SUV39H2
0	-2.19852	0.073	0.366	0	Chondrocytes	PRRG4
0	-1.33957	0.689	0.976	0	Chondrocytes	DEK
0	-1.15595	0.706	0.992	0	Chondrocytes	RHEB
0	-4.621	0.005	0.289	0	Chondrocytes	POLQ
0	-3.13303	0.026	0.31	0	Chondrocytes	PAQR4
0	-4.93832	0.006	0.289	0	Chondrocytes	PLK4
0	-1.68684	0.067	0.349	0	Chondrocytes	FAM102B
0	-5.73027	0.003	0.285	0	Chondrocytes	HIST1H3B
0	-2.06665	0.046	0.326	0	Chondrocytes	ZNF714
0	-1.22434	0.712	0.991	0	Chondrocytes	CTSL
0	-2.47003	0.045	0.323	0	Chondrocytes	XIST
0	-4.19784	0.007	0.285	0	Chondrocytes	BLM
0	-2.84577	0.723	1	0	Chondrocytes	H2AFZ
0	-4.72321	0.006	0.282	0	Chondrocytes	DDIAS
0	-2.88675	0.049	0.324	0	Chondrocytes	PODXL
0	-1.23801	0.72	0.994	0	Chondrocytes	TPM3
0	-1.78411	0.057	0.331	0	Chondrocytes	NUP35
0	-2.7555	0.028	0.302	0	Chondrocytes	INCENP
0	-1.02638	0.72	0.991	0	Chondrocytes	TAGLN2
0	-1.43166	0.068	0.339	0	Chondrocytes	LIN54
0	-2.21959	0.074	0.345	0	Chondrocytes	NKX3-1
0	-1.65792	0.078	0.347	0	Chondrocytes	PAK4
0	-3.13035	0.016	0.283	0	Chondrocytes	CEP128
0	-1.44388	0.068	0.334	0	Chondrocytes	SPATA5
0	-3.37303	0.019	0.283	0	Chondrocytes	POLE2
0	-1.89774	0.056	0.319	0	Chondrocytes	NDC1
0	-1.79762	0.07	0.33	0	Chondrocytes	TMEM51
0	-1.88955	0.052	0.312	0	Chondrocytes	S1PR3
0	-6.01532	0.001	0.26	0	Chondrocytes	KIF18B
0	-2.79806	0.026	0.285	0	Chondrocytes	CHAF1B
0	-1.64303	0.056	0.312	0	Chondrocytes	CCDC77
0	-4.25991	0.007	0.262	0	Chondrocytes	TMPO-AS1
0	-1.90371	0.038	0.29	0	Chondrocytes	CEP152
0	-1.22565	0.742	0.993	0	Chondrocytes	SSR3
0	-1.99023	0.06	0.309	0	Chondrocytes	UCP2
0	-2.01371	0.06	0.308	0	Chondrocytes	GALNT6
0	-1.21993	0.057	0.305	0	Chondrocytes	MYEF2
0	-5.62802	0.003	0.25	0	Chondrocytes	CDC25C
0	-3.18188	0.018	0.264	0	Chondrocytes	CCDC15
0	-1.01664	0.745	0.989	0	Chondrocytes	PTGES3
0	-1.52931	0.052	0.294	0	Chondrocytes	GSTCD
0	-1.20778	0.756	0.996	0	Chondrocytes	DRAP1
0	-2.03671	0.759	0.999	0	Chondrocytes	TUBA1B
0	-3.50712	0.021	0.259	0	Chondrocytes	RMI2
0	-1.42442	0.051	0.289	0	Chondrocytes	CNTRL
0	-3.63151	0.013	0.25	0	Chondrocytes	TEDC2
0	-1.70431	0.054	0.29	0	Chondrocytes	OSBPL6
0	-1.60722	0.044	0.278	0	Chondrocytes	POLA1
0	-2.49588	0.045	0.278	0	Chondrocytes	TFPI2
0	-1.90035	0.056	0.289	0	Chondrocytes	NCF2
0	-1.05142	0.765	0.997	0	Chondrocytes	TNFRSF12A
0	-1.8457	0.054	0.284	0	Chondrocytes	ZNF85
0	-2.74996	0.026	0.255	0	Chondrocytes	HIST1H1D
0	-2.28129	0.029	0.252	0	Chondrocytes	POLD1
0	-1.80964	0.04	0.26	0	Chondrocytes	WRAP53
0	-1.50877	0.78	0.999	0	Chondrocytes	RAN
0	-1.88066	0.046	0.264	0	Chondrocytes	PHF7
0	-2.26211	0.037	0.252	0	Chondrocytes	EPB41L4B
0	-1.69596	0.042	0.255	0	Chondrocytes	FANCM
0	-1.18521	0.783	0.994	0	Chondrocytes	C12orf75
0	-2.29684	0.041	0.251	0	Chondrocytes	NGEF
0	-1.77246	0.793	0.997	0	Chondrocytes	TUBB
0	-1.26502	0.803	0.999	0	Chondrocytes	PPP1R14B
0	-1.20088	0.859	0.998	0	Chondrocytes	HMGB1
0	-1.11655	0.896	1	0	Chondrocytes	PFN1
0	-1.42106	0.927	1	0	Chondrocytes	MT2A
0	2.00600876033681	0.898	0.896	0	Chondrocytes	NNMT
9.88131291682493e-324	-1.13068	0.278	0.69	2.55876597981182e-319	Chondrocytes	RASA1
2.96439387504748e-323	1.9390470990684	0.891	0.925	7.67629793943545e-319	Chondrocytes	IFITM3
4.94065645841247e-323	-1.3914	0.077	0.34	1.27938298990591e-318	Chondrocytes	FAAP24
2.56914135837448e-322	-1.02954	0.205	0.591	6.65279154751072e-318	Chondrocytes	CASP6
5.43472210425371e-322	-1.20523	0.089	0.368	1.4073212888965e-317	Chondrocytes	FAM122B
9.68368665848843e-322	-1.06368	0.055	0.288	2.50759066021558e-317	Chondrocytes	DDX11
1.03753785626662e-321	-1.10715	0.079	0.347	2.68670427880241e-317	Chondrocytes	CCHCR1
5.66199230134069e-321	-1.19266	0.157	0.508	1.46617290643217e-316	Chondrocytes	HSPA14.1
6.52166652510445e-321	-1.01151	0.241	0.653	1.6887855466758e-316	Chondrocytes	BCAR3
9.15997707389671e-321	-1.11065	0.475	0.875	2.37197606328555e-316	Chondrocytes	KLF6
2.0039302595321e-320	-1.31329	0.085	0.359	5.18917740705836e-316	Chondrocytes	GRK6
6.71830465214927e-320	-1.37745	0.067	0.314	1.73970498967405e-315	Chondrocytes	CENPP
3.69146087946746e-319	-1.15836	0.153	0.498	9.55903794738098e-315	Chondrocytes	NT5DC3
9.97034354620552e-319	-1.30073	0.15	0.487	2.58182046128992e-314	Chondrocytes	ZMYND19
2.71443618350348e-318	-1.45552	0.108	0.407	7.02903249718225e-314	Chondrocytes	RPS6KA4
7.06717428599069e-318	-1.31997	0.087	0.363	1.83004478135729e-313	Chondrocytes	CASP2
1.82762787447011e-317	-1.22156	0.112	0.416	4.73264238094034e-313	Chondrocytes	WDR5
5.18831872096589e-317	-1.15002	0.103	0.399	1.34351513279412e-312	Chondrocytes	FGFR1OP
1.41931789446943e-316	-1.04709	0.267	0.679	3.67532368772858e-312	Chondrocytes	BOLA2
1.58667166374081e-316	-1.06978	0.3	0.721	4.10868627325684e-312	Chondrocytes	DIXDC1
6.05688602754167e-316	-1.59968	0.065	0.309	1.56843063683192e-311	Chondrocytes	ABHD3
2.15493950720877e-315	-1.06704	0.181	0.546	5.5802158539171e-311	Chondrocytes	FARSB
3.78558543435112e-315	-1.39383	0.099	0.388	9.80277348225221e-311	Chondrocytes	LRWD1
2.7607734660522e-314	-1.44388	0.115	0.421	7.14902289034218e-310	Chondrocytes	SLC7A5
5.9915381009061e-314	-1.05073	0.369	0.827	1.55150879122964e-309	Chondrocytes	INSIG1
1.39231171409998e-313	-1.30614	0.254	0.657	3.6053911836619e-309	Chondrocytes	PMEPA1
5.98156399327137e-313	-1.27803	0.077	0.337	1.54892599605762e-308	Chondrocytes	MDC1
1.61366450057107e-311	-1.28022	0.384	0.815	4.17858422422878e-307	Chondrocytes	PLAU
2.5246600370757e-310	-1.05764	0.146	0.481	6.53760716600752e-306	Chondrocytes	AUTS2
4.36855182714541e-310	-1.018	0.171	0.527	1.1312364956393e-305	Chondrocytes	PPP5C
3.60800549822036e-309	-1.48084	0.096	0.376	9.34293023764161e-305	Chondrocytes	TLNRD1
4.91160507931511e-309	-1.00998	0.217	0.603	1.27186013528865e-304	Chondrocytes	EHD1
1.73192652207279e-308	-1.02435	0.19	0.557	4.4848237289075e-304	Chondrocytes	DGKZ
6.552526713584e-308	-1.45583	0.114	0.414	1.69677679248258e-303	Chondrocytes	ATP10A
8.76916134191908e-308	-1.53901	0.046	0.252	2.27077432948995e-303	Chondrocytes	ATAD3B
3.15364562019754e-306	-1.5703	0.116	0.416	8.16636533350154e-302	Chondrocytes	LPXN
5.49368657565638e-305	5.00525865407771	0.556	0.125	1.42259013876622e-300	Chondrocytes	CCN5
1.15418050337859e-304	-1.00168	0.102	0.391	2.98875041349885e-300	Chondrocytes	PLCE1
1.61552153525062e-304	-1.06111	0.206	0.58	4.18339301553147e-300	Chondrocytes	HERC3
8.36450479790008e-304	2.86194914463353	0.74	0.522	2.16598851741623e-299	Chondrocytes	CEBPD
4.85253221940554e-303	-1.19545	0.195	0.565	1.25656321821506e-298	Chondrocytes	IL7R
4.42051841315233e-302	-1.50996	0.103	0.39	1.1446932430858e-297	Chondrocytes	MAMDC2
5.36183831292124e-302	-1.01043	0.304	0.726	1.38844803113095e-297	Chondrocytes	STEAP1B
9.58465520818929e-302	-1.65971	0.062	0.293	2.48194646616062e-297	Chondrocytes	SLC1A4
1.01633465886969e-301	-1.08761	0.177	0.541	2.63179859914305e-297	Chondrocytes	PSAT1
6.99668570255989e-300	-1.02608	0.245	0.637	1.81179176267788e-295	Chondrocytes	CANT1
4.2258512366022e-299	-1.25089	0.11	0.403	1.09428417771814e-294	Chondrocytes	CAD
1.14972565259981e-297	-1.26416	0.07	0.313	2.9772145774072e-293	Chondrocytes	TELO2
2.16299098069418e-297	-1.21966	0.208	0.588	5.60106514450759e-293	Chondrocytes	TIMP3
8.20743117946456e-297	-1.03641	0.152	0.483	2.12531430392235e-292	Chondrocytes	DPP9
1.08434123307216e-296	-1.38091	0.162	0.5	2.80790162304035e-292	Chondrocytes	DNER
2.09607520287487e-296	-1.11126	0.183	0.538	5.42778673784447e-292	Chondrocytes	YRDC
4.09183165089669e-296	3.52978156679299	0.714	0.403	1.0595798059997e-291	Chondrocytes	CHI3L1
3.38480055959075e-295	-1.02401	0.249	0.642	8.76494104906026e-291	Chondrocytes	RABIF
1.72453406815905e-294	-1.20976	0.134	0.449	4.46568096949786e-290	Chondrocytes	FKBP5
6.91630759475688e-294	-1.00729	0.118	0.417	1.79097785166229e-289	Chondrocytes	PI4K2B
1.33290778265275e-292	-1.51584	0.056	0.275	3.4515647031793e-288	Chondrocytes	DCAF15
2.78932032937271e-291	-1.43857	0.072	0.314	7.22294499291064e-287	Chondrocytes	CCSAP
3.55807399017416e-290	-1.36494	0.137	0.448	9.21363259755599e-286	Chondrocytes	KCNK6
4.31758247529812e-290	1.98490792283959	0.9	0.858	1.11803798197845e-285	Chondrocytes	CLU
2.56119284532087e-289	-1.4603	0.063	0.293	6.6322088729584e-285	Chondrocytes	TLCD4
1.0018866411293e-288	-1.19916	0.222	0.601	2.59438545720432e-284	Chondrocytes	CRIP2
1.21998973774262e-287	-1.90199	0.082	0.332	3.15916342588453e-283	Chondrocytes	C19orf33
1.26859801430343e-285	-1.26545	0.054	0.268	3.28503455803874e-281	Chondrocytes	SOGA3
2.74721335416594e-285	-1.41556	0.048	0.252	7.1139089806127e-281	Chondrocytes	LRRC45
8.82383634068116e-285	-1.40367	0.138	0.449	2.28493242041939e-280	Chondrocytes	EPHB2
8.37236103931318e-282	-1.37014	0.06	0.281	2.16802289113015e-277	Chondrocytes	TDP1
1.18545292237222e-280	-1.03944	0.103	0.379	3.06973034248287e-276	Chondrocytes	APAF1
5.06265943175243e-280	-1.75465	0.061	0.282	1.31097565985229e-275	Chondrocytes	AC010343.3
8.42689415650017e-279	-1.05832	0.055	0.27	2.18214424182572e-274	Chondrocytes	FHOD3
1.58501862923522e-275	-1.09949	0.548	0.935	4.1044057404046e-271	Chondrocytes	SERPINE1
4.35992449733061e-275	-1.07631	0.163	0.489	1.12900244858376e-270	Chondrocytes	MEAK7
3.15006326419082e-274	-1.13667	0.143	0.456	8.15708882262213e-270	Chondrocytes	KCNN4
6.26800974260036e-274	-1.12066	0.069	0.302	1.62310112284636e-269	Chondrocytes	HAUS3
1.78674577608138e-273	-1.07083	0.12	0.409	4.62677818716274e-269	Chondrocytes	SMIM13
2.69912829493242e-272	-1.68391	0.081	0.324	6.98939271972749e-268	Chondrocytes	LRP8
9.06433362216725e-272	-1.21989	0.064	0.286	2.34720919146021e-267	Chondrocytes	SFMBT1
1.42369312783854e-271	-1.46508	0.095	0.358	3.6866533545379e-267	Chondrocytes	KRTAP2-3
3.33747197089082e-271	1.7440586263632	0.837	0.879	8.64238366862179e-267	Chondrocytes	GAS5
5.97203546496859e-271	-1.23552	0.099	0.364	1.54645858365362e-266	Chondrocytes	PAG1
5.16852109692831e-270	-1.30139	0.055	0.263	1.33838853804959e-265	Chondrocytes	TRIM6
5.89282389827903e-269	-1.61414	0.077	0.312	1.52594674845935e-264	Chondrocytes	LETM2
3.38636471520659e-268	-1.15602	0.139	0.442	8.76899143002746e-264	Chondrocytes	RNF26
4.58954659145999e-268	-1.28655	0.079	0.323	1.18846308985856e-263	Chondrocytes	DOCK10
4.84586085702908e-268	-1.13757	0.073	0.308	1.25483566892768e-263	Chondrocytes	TUBGCP3
1.31684462203816e-267	-1.35825	0.122	0.408	3.40996914876781e-263	Chondrocytes	SEMA4B
3.12816992203269e-265	-1.16552	0.072	0.304	8.10039601310366e-261	Chondrocytes	POLH
2.83017487909286e-264	-1.30718	0.065	0.285	7.32873784941095e-260	Chondrocytes	ZNF738
4.85614425741788e-263	-1.09119	0.128	0.421	1.25749855545836e-258	Chondrocytes	ADORA2B
1.27302145733563e-262	-1.15536	0.1	0.364	3.29648906377061e-258	Chondrocytes	UBASH3B
3.24603415573241e-262	-1.6141	0.056	0.262	8.40560544626908e-258	Chondrocytes	MIR155HG
1.25479352396306e-261	-1.12809	0.111	0.385	3.24928783030233e-257	Chondrocytes	KCTD5
2.06199086240483e-261	-1.02614	0.376	0.757	5.33952533819731e-257	Chondrocytes	POSTN
2.26719852144871e-261	-1.21598	0.063	0.281	5.87091057129143e-257	Chondrocytes	EXOSC2
1.08116053239566e-260	-1.01558	0.609	0.954	2.79966519863857e-256	Chondrocytes	MAP4K4
7.52770200603016e-259	-1.06313	0.104	0.37	1.94929843446151e-254	Chondrocytes	ZW10
2.84998258113723e-258	-1.09822	0.129	0.418	7.38002989385486e-254	Chondrocytes	SIPA1L3
1.09092183554945e-256	-1.19588	0.075	0.306	2.8249420931553e-252	Chondrocytes	SPAG1
2.3623010687563e-256	-1.31861	0.078	0.312	6.11717861754444e-252	Chondrocytes	NDE1
5.75455052474872e-256	-1.7482	0.06	0.269	1.49014085838368e-251	Chondrocytes	ADTRP
8.49992250091346e-256	-1.28193	0.069	0.291	2.20105493161154e-251	Chondrocytes	DTX2
6.78273977908329e-255	-1.05781	0.094	0.346	1.75639046579362e-250	Chondrocytes	UNKL
1.46038780294385e-253	-1.13763	0.117	0.392	3.78167421572309e-249	Chondrocytes	CPNE2
8.0620327858524e-252	-1.07591	0.134	0.431	2.08766338989648e-247	Chondrocytes	NTM
1.77168662191573e-251	-1.03356	0.093	0.344	4.58778250745079e-247	Chondrocytes	MIS12
1.05412246972685e-250	-1.18076	0.065	0.282	2.72965013535767e-246	Chondrocytes	FAM110A
3.31607889421383e-250	-1.27227	0.08	0.314	8.58698629656672e-246	Chondrocytes	ZDHHC18
1.16347510440769e-247	-1.04175	0.216	0.559	3.01281878286372e-243	Chondrocytes	FSTL3
1.34965303594615e-247	-1.10158	0.098	0.351	3.49492653658256e-243	Chondrocytes	PCBD2
1.72742239012236e-246	-1.36456	0.067	0.281	4.47316027922186e-242	Chondrocytes	PDXP
7.99212710246918e-246	-1.15166	0.194	0.524	2.06956131318439e-241	Chondrocytes	SPHK1
3.68516744391068e-243	1.07769211397364	0.911	0.986	9.54274109600672e-239	Chondrocytes	RPL31
4.15195287339749e-243	-1.28399	0.51	0.88	1.07514819656628e-238	Chondrocytes	TMEM158
6.41185185981242e-243	-1.06983	0.122	0.396	1.66034903909843e-238	Chondrocytes	ADAT1
6.60564697192677e-243	-1.58433	0.058	0.259	1.71053228338044e-238	Chondrocytes	WDR4
2.06885113451785e-242	-1.09894	0.137	0.422	5.35729001283398e-238	Chondrocytes	MTFP1
2.44854468859189e-242	-1.35147	0.147	0.443	6.34050647110869e-238	Chondrocytes	C11orf91
2.61972138316721e-242	-1.34701	0.068	0.282	6.78376852171149e-238	Chondrocytes	TOE1
8.25693803850359e-241	1.27030241516389	0.934	0.884	2.1381341050705e-236	Chondrocytes	MT-CO1
1.16118068992103e-240	-1.01225	0.185	0.509	3.0068773965505e-236	Chondrocytes	MICAL2
4.64376460158442e-240	-1.02449	0.141	0.432	1.20250284358029e-235	Chondrocytes	TOR4A
1.33916757659988e-239	-1.01729	0.165	0.473	3.46777443960539e-235	Chondrocytes	SLC16A2
2.00370523053259e-238	-1.31589	0.105	0.358	5.18859469446413e-234	Chondrocytes	KRBOX1
4.39590419766959e-238	-1.50255	0.089	0.328	1.13831939198654e-233	Chondrocytes	APCDD1L
1.52854268000053e-236	-1.03911	0.119	0.387	3.95816126986137e-232	Chondrocytes	MICALL1
2.44369652993239e-236	-1.0063	0.154	0.452	6.32795216425993e-232	Chondrocytes	FTSJ1
3.00064674922301e-235	-1.35596	0.101	0.35	7.77017475711299e-231	Chondrocytes	CHST11
5.10514341054208e-235	-1.24667	0.082	0.311	1.32197688615987e-230	Chondrocytes	FBXL6
4.39811495378629e-232	-1.05108	0.108	0.363	1.13889186728296e-227	Chondrocytes	NCAM1
1.32531698170784e-229	-1.16063	0.069	0.28	3.43190832413246e-225	Chondrocytes	PGAM5
1.81492000506079e-229	-1.10975	0.114	0.372	4.69973535310492e-225	Chondrocytes	WDR77
2.04527837081857e-229	-1.07496	0.075	0.293	5.29624834123469e-225	Chondrocytes	BUD13
3.75858601321297e-229	-1.61853	0.072	0.284	9.73285848121498e-225	Chondrocytes	NDP
6.4527739240691e-229	1.34628832856076	0.923	0.871	1.67094580763769e-224	Chondrocytes	MT-CYB
1.06965207101656e-228	-1.36826	0.296	0.648	2.76986403789739e-224	Chondrocytes	CKB
4.08958674610766e-228	-1.17932	0.176	0.481	1.05899848790458e-223	Chondrocytes	DCLK1
1.06175024197033e-226	-1.01259	0.116	0.374	2.74940225158217e-222	Chondrocytes	RP2
3.34072573225301e-225	-1.03596	0.124	0.389	8.65080928366917e-221	Chondrocytes	FAM24B
7.14745865948005e-225	-1.22318	0.143	0.423	1.85083441987236e-220	Chondrocytes	TNFSF9
1.97820250109638e-224	-1.09447	0.131	0.401	5.12255537658906e-220	Chondrocytes	SH2B3
2.46539974677149e-223	4.26343403189419	0.559	0.251	6.38415264426477e-219	Chondrocytes	SFRP4
3.43151816463128e-223	-1.25129	0.172	0.471	8.8859162873127e-219	Chondrocytes	CDCP1
1.89919155239914e-222	-1.15791	0.118	0.378	4.91795652493756e-218	Chondrocytes	TCF7
6.16947376115711e-222	-1.28365	0.084	0.308	1.59758523045163e-217	Chondrocytes	AC022613.1
1.49896205288169e-221	-1.47595	0.073	0.282	3.88156223593713e-217	Chondrocytes	ABCB10
2.00010963603358e-219	-1.1765	0.087	0.312	5.17928390250896e-215	Chondrocytes	SAAL1
9.43426826345123e-213	1.24531267565138	0.867	0.953	2.4430037668207e-208	Chondrocytes	ZFAS1
1.38878529454323e-212	-1.27468	0.084	0.302	3.5962595202197e-208	Chondrocytes	MPV17L2
1.668495194085e-212	-1.15921	0.073	0.279	4.3205683050831e-208	Chondrocytes	CCDC110
1.76418612303673e-211	-1.21085	0.079	0.291	4.56835996560362e-207	Chondrocytes	LSR
5.9583482969063e-207	-1.00099	0.16	0.442	1.54291429148389e-202	Chondrocytes	HSD3B7
2.02136194117262e-206	-1.52769	0.066	0.259	5.23431674666649e-202	Chondrocytes	ARHGDIB
3.04168569708976e-204	-1.06716	0.117	0.363	7.87644511261394e-200	Chondrocytes	C16orf95
1.02974683133372e-203	-1.02055	0.106	0.346	2.66652941973867e-199	Chondrocytes	GNG2
3.42768319043283e-203	-1.08626	0.105	0.34	8.87598562162583e-199	Chondrocytes	ZDHHC14
5.30638714558403e-203	3.93903163444438	0.544	0.265	1.37408895134898e-198	Chondrocytes	TXNIP
1.60399537946698e-202	-1.16411	0.068	0.264	4.15354603512975e-198	Chondrocytes	DARS2
8.13369827232898e-200	-1.0985	0.067	0.259	2.10622116761959e-195	Chondrocytes	PHLPP2
1.37979376388112e-199	-1.41611	0.107	0.339	3.57297595157016e-195	Chondrocytes	MRAP2
8.09241819199349e-198	-1.21091	0.133	0.387	2.09553169081671e-193	Chondrocytes	WNK4
4.48947980389192e-195	-1.00892	0.082	0.29	1.16255079521781e-190	Chondrocytes	PRXL2B
6.67037420350552e-194	-1.06787	0.279	0.615	1.72729339999775e-189	Chondrocytes	SFRP1
1.22022199241483e-193	-1.24873	0.095	0.314	3.15976484935821e-189	Chondrocytes	RAC3
5.3064230820989e-190	-1.07037	0.124	0.366	1.37409825710951e-185	Chondrocytes	SH3BP5L
1.24421616118513e-186	1.28944932658949	0.919	0.869	3.2218977493889e-182	Chondrocytes	MT-ND4
7.52637739508726e-186	-1.26031	0.121	0.356	1.94895542645785e-181	Chondrocytes	ULBP2
1.14000516445483e-185	-1.15177	0.119	0.356	2.95204337335577e-181	Chondrocytes	MANCR
8.82110319043168e-185	-1.1637	0.194	0.474	2.28422467116228e-180	Chondrocytes	OLFM1
2.15864535134634e-183	-1.32533	0.074	0.265	5.58981213731134e-179	Chondrocytes	SHISAL1
7.32449431996228e-183	-1.17521	0.072	0.261	1.89667780415423e-178	Chondrocytes	KCNS3
8.66884973515275e-183	2.77827723569039	0.643	0.47	2.2447986389178e-178	Chondrocytes	C1R
1.47769780903221e-181	2.0894355906701	0.692	0.582	3.8264984764889e-177	Chondrocytes	SELENOP
1.3516487919798e-179	-1.08322	0.111	0.336	3.50009454683169e-175	Chondrocytes	SLC2A6
3.0386013060817e-175	-1.25748	0.097	0.305	7.86845808209856e-171	Chondrocytes	TBXAS1
1.85420077506905e-173	-1.28684	0.088	0.288	4.8014529070413e-169	Chondrocytes	FAM241A
2.0172707146879e-173	1.39210211381154	0.922	0.875	5.22372251568431e-169	Chondrocytes	MT-ATP6
6.78802940499917e-171	1.2929275576993	0.923	0.88	1.75776021442454e-166	Chondrocytes	MT-CO3
6.1888484717956e-167	1.47087938933578	0.878	0.845	1.60260231177147e-162	Chondrocytes	MT-ND3
1.39737389147313e-166	1.95661898534488	0.78	0.803	3.61849969196966e-162	Chondrocytes	IFITM2
6.06665871415138e-166	1.87007656791022	0.692	0.619	1.5709612740295e-161	Chondrocytes	PNRC1
1.42917474156226e-164	-1.0606	0.075	0.257	3.70084799327548e-160	Chondrocytes	MICAL1
2.02542752600316e-159	-1.58868	0.136	0.359	5.24484457858519e-155	Chondrocytes	CD70
4.80110131670656e-159	1.67584760907416	0.871	0.832	1.24324518596116e-154	Chondrocytes	MT-ND1
1.4126107901285e-157	-1.08784	0.177	0.431	3.65795564103776e-153	Chondrocytes	HAPLN1
2.34379990077698e-156	-1.03069	0.095	0.291	6.069269843062e-152	Chondrocytes	COQ3
2.9278950344581e-154	-1.01654	0.117	0.329	7.58178419172924e-150	Chondrocytes	C10orf90
1.48275025851164e-152	-1.00357	0.086	0.271	3.8395817944159e-148	Chondrocytes	CRY1
5.396738449246e-149	-1.20299	0.08	0.257	1.39748542143225e-144	Chondrocytes	SH2D5
5.97184535289068e-144	-1.20975	0.094	0.282	1.54640935413104e-139	Chondrocytes	PLPP2
1.91388650819019e-135	1.46159818767312	0.815	0.856	4.95600911295849e-131	Chondrocytes	IGFBP4
9.38652630818672e-134	1.68443000112795	0.802	0.857	2.43064098750495e-129	Chondrocytes	SOD2
1.84834269109957e-133	2.53510312838991	0.599	0.473	4.78628339860233e-129	Chondrocytes	C1S
7.62629360264661e-133	2.47126209989643	0.646	0.562	1.97482872840534e-128	Chondrocytes	GPX3
1.09095974736177e-132	1.27459193404554	0.774	0.795	2.8250402657933e-128	Chondrocytes	HLA-B
1.12640512762184e-128	1.0598715916254	0.824	0.919	2.91682607797675e-124	Chondrocytes	DAB2
1.57452221549755e-128	1.3696291868657	0.816	0.806	4.0772252770309e-124	Chondrocytes	CCN2
3.49237196282586e-125	1.56812069458462	0.735	0.783	9.04349719773756e-121	Chondrocytes	ARID5B
4.62201846142816e-124	4.15942391326086	0.346	0.1	1.19687168058682e-119	Chondrocytes	GALNT15
7.42435511002634e-124	1.78822748208776	0.711	0.718	1.92253675574132e-119	Chondrocytes	ADM
1.96791802773301e-122	2.30060218923832	0.505	0.279	5.09592373281462e-118	Chondrocytes	NDUFA4L2
6.10104140016591e-116	-1.83729	0.119	0.296	1.57986467057296e-111	Chondrocytes	HIST1H2BJ
4.53190612378096e-112	3.56042531939738	0.417	0.205	1.17353709075308e-107	Chondrocytes	PLTP
1.94847214631921e-110	2.60593429565411	0.591	0.482	5.04556862289359e-106	Chondrocytes	LRRC75A
3.75416653976817e-106	1.6244732369125	0.805	0.789	9.72141425472969e-102	Chondrocytes	MT-ND5
2.10141153990782e-103	3.16824563208803	0.569	0.462	5.4416051825913e-99	Chondrocytes	MTRNR2L12
3.28060082777062e-103	4.0634382045799	0.308	0.09	8.49511584351202e-99	Chondrocytes	KCNK15
2.33378593374528e-102	1.23997533702759	0.759	0.813	6.04333867543341e-98	Chondrocytes	CITED2
2.87864953417218e-95	1.39740142749279	0.83	0.817	7.45426296873887e-91	Chondrocytes	MT-ND2
9.39785369932694e-89	1.9899304594266	0.621	0.554	2.43357421544071e-84	Chondrocytes	AEBP1
1.49237705236594e-88	3.08077968425588	0.411	0.221	3.86451037710159e-84	Chondrocytes	SCRG1
2.19913037806254e-88	2.67646142496094	0.42	0.237	5.69464811399296e-84	Chondrocytes	SLC40A1
4.14597904944525e-86	3.36269856291745	0.318	0.125	1.07360127485385e-81	Chondrocytes	SERPING1
1.00716618468663e-84	1.44206592514384	0.672	0.7	2.60805683524603e-80	Chondrocytes	NRN1
2.56197773231931e-84	2.52304918492438	0.437	0.277	6.63424133784085e-80	Chondrocytes	PLAAT4
7.80551304842215e-79	2.87469465712734	0.462	0.329	2.02123760388892e-74	Chondrocytes	FGF7
1.56792701148521e-76	1.37114344125169	0.723	0.736	4.06014699624095e-72	Chondrocytes	SOD3
6.67355765009426e-76	2.8207885571201	0.423	0.27	1.72811775349191e-71	Chondrocytes	EGR1
4.1558489458666e-75	2.3856537814098	0.44	0.281	1.07615708453216e-70	Chondrocytes	MAFB
6.83028714257077e-75	4.23025237319597	0.25	0.077	1.7687028555687e-70	Chondrocytes	CFD
2.95702241587285e-74	1.06248947856815	0.751	0.892	7.65720954590276e-70	Chondrocytes	EIF4A2
2.93402965882283e-72	3.31851581339605	0.326	0.158	7.59766980152171e-68	Chondrocytes	DEPP1
9.0988789826505e-71	1.42939482795796	0.703	0.689	2.35615471255735e-66	Chondrocytes	COL3A1
8.27872262875234e-66	1.8399103763163	0.569	0.552	2.14377522471542e-61	Chondrocytes	EPB41L4A-AS1
6.16886709956188e-64	1.12297072450451	0.854	0.961	1.59742813543155e-59	Chondrocytes	SAT1
4.32144949232511e-62	2.52810751339093	0.365	0.215	1.11903934603759e-57	Chondrocytes	GDF15
3.66000025122498e-59	2.72102300212136	0.391	0.264	9.47757065054708e-55	Chondrocytes	SORBS2
2.23805081375086e-57	1.13168754617898	0.716	0.722	5.79543258220786e-53	Chondrocytes	MMP2
1.21365762841049e-54	3.14913223734413	0.255	0.111	3.14276642876895e-50	Chondrocytes	CP
3.54313340098516e-54	2.2973423990911	0.416	0.304	9.17494394185108e-50	Chondrocytes	GAS1
7.89849127239832e-54	2.10661177536093	0.419	0.291	2.04531431498754e-49	Chondrocytes	CYP1B1
1.80615734760467e-52	1.45160599048442	0.577	0.52	4.67704445162229e-48	Chondrocytes	FBXO32
2.01901764234464e-52	2.17149957167299	0.6	0.609	5.22824618485143e-48	Chondrocytes	COL12A1
1.22813763015567e-51	2.68742094331305	0.343	0.216	3.1802623932881e-47	Chondrocytes	BHLHE41
7.55885079740234e-51	1.9261159240942	0.426	0.303	1.95736441398733e-46	Chondrocytes	FOS
6.97886726997897e-49	1.50627410383188	0.646	0.732	1.80717767956105e-44	Chondrocytes	NOP53
1.53667632111282e-48	1.27523482050221	0.927	0.975	3.97922333352166e-44	Chondrocytes	NEAT1
3.83597510910276e-48	2.9848775543288	0.365	0.255	9.93325754502161e-44	Chondrocytes	CHI3L2
4.17437007822155e-47	2.15876896315912	0.416	0.319	1.08095313175547e-42	Chondrocytes	THBS2
1.44245721040655e-46	1.92358927081102	0.518	0.474	3.73524294634777e-42	Chondrocytes	JUNB
2.19567134956953e-46	2.19265119657174	0.433	0.355	5.68569095971029e-42	Chondrocytes	PPP1R3C
5.30991676217411e-46	1.90450990677597	0.585	0.604	1.37500294556499e-41	Chondrocytes	GJA1
1.74468235254595e-45	1.35697893195847	0.577	0.579	4.51785495191775e-41	Chondrocytes	IER5L
5.70924295198041e-45	1.83124226699619	0.388	0.276	1.47840846241533e-40	Chondrocytes	CCL2
1.48737144695331e-44	2.15659756899581	0.413	0.313	3.85154836188558e-40	Chondrocytes	CD24
6.6029992292865e-43	1.03369781516561	0.74	0.88	1.70984665042374e-38	Chondrocytes	MFGE8
9.50414011778382e-40	1.51745602125357	0.447	0.345	2.46109708350012e-35	Chondrocytes	MGP
4.97373125521847e-39	2.17447875761315	0.322	0.211	1.28794770853882e-34	Chondrocytes	SLC2A12
5.06818692329898e-37	1.52981328332299	0.503	0.472	1.31240700378827e-32	Chondrocytes	AKR1C3
2.87212436785333e-36	1.68717453506961	0.464	0.395	7.4373660505562e-32	Chondrocytes	SLPI
2.71806110775139e-35	1.22311514893044	0.658	0.782	7.03841923852222e-31	Chondrocytes	ANTXR1
1.96005597760468e-34	2.42560874680379	0.28	0.177	5.07556495400733e-30	Chondrocytes	LINC01503
3.2501492074157e-34	1.54842	0.498	0.481	8.41626137260296e-30	Chondrocytes	CTSF
6.41783119514111e-32	1.55228210287807	0.506	0.504	1.66189738798179e-27	Chondrocytes	NDRG1
8.07465202845002e-30	2.56267163861597	0.294	0.208	2.09093114276713e-25	Chondrocytes	FILIP1L
8.8579264612229e-30	1.36826746700171	0.427	0.351	2.29376005713367e-25	Chondrocytes	DDIT4
3.00424239326051e-29	2.31101146013381	0.285	0.197	7.77948567734808e-25	Chondrocytes	BRINP1
5.1984137415203e-29	1.65139058466711	0.512	0.525	1.34612923836668e-24	Chondrocytes	PLAAT3
1.44975726451407e-26	2.1660276379178	0.288	0.203	3.75414643645917e-22	Chondrocytes	BMP4
1.1098693645221e-25	2.28292400210897	0.267	0.182	2.87400671942998e-21	Chondrocytes	GABARAPL1
5.35163086586219e-25	1.25670861129996	0.671	0.82	1.38580481271501e-20	Chondrocytes	TBL1XR1
2.39370561884859e-24	1.47055063038078	0.438	0.397	6.19850070000842e-20	Chondrocytes	LMO7-AS1
4.08059965924903e-24	1.49108614516205	0.556	0.603	1.05667128176254e-19	Chondrocytes	SOX4
8.87702032265663e-23	1.50545488013252	0.428	0.371	2.29870441255194e-18	Chondrocytes	IGFBP5
9.98720333192352e-23	2.55920755280135	0.312	0.251	2.58618630280159e-18	Chondrocytes	FBLN1
1.74880912317525e-21	1.57126167935551	0.489	0.508	4.5285412244623e-17	Chondrocytes	STAT2
4.34932490382746e-21	2.28361881009871	0.339	0.273	1.12625768384612e-16	Chondrocytes	MSMP
6.60557817246373e-21	1.90928885068688	0.473	0.496	1.71051446775948e-16	Chondrocytes	MDK
8.67922697856936e-21	1.51142162512213	0.529	0.566	2.24748582610054e-16	Chondrocytes	PLPP3
3.80944729809519e-20	1.36264420076814	0.549	0.621	9.86456377841749e-16	Chondrocytes	CFH
4.13871997736971e-20	1.10812419997843	0.596	0.71	1.07172153813989e-15	Chondrocytes	ZMAT3
7.9811046949871e-19	1.10357141209038	0.649	0.745	2.06670706076691e-14	Chondrocytes	MME
3.80607954376749e-18	1.17784277573409	0.571	0.618	9.8558429785859e-14	Chondrocytes	AKR1C1
5.01593540414289e-18	1.12497035884681	0.235	0.36	1.2988764729028e-13	Chondrocytes	KCNQ1OT1
2.81293833138533e-17	2.00936170897547	0.263	0.201	7.2841038091223e-13	Chondrocytes	KLHL24
4.120488172755e-17	1.23807102534528	0.617	0.755	1.06700041233491e-12	Chondrocytes	DTWD1
4.60829877864959e-17	1.18619257910786	0.517	0.574	1.19331896873131e-12	Chondrocytes	YPEL3
2.410770061339e-16	1.1463004925304	0.564	0.678	6.24268907383734e-12	Chondrocytes	CPQ
4.61369381222997e-15	1.95897686617639	0.286	0.237	1.19471601267695e-10	Chondrocytes	RBM43
1.21426062344836e-14	1.38492753353058	0.48	0.534	3.14432788441953e-10	Chondrocytes	CREG1
1.23971107441576e-13	1.62409239390493	0.268	0.401	3.2102318271996e-09	Chondrocytes	PLCG2
1.78786536554838e-13	1.0465066876318	0.631	0.713	4.62967736408753e-09	Chondrocytes	SULF1
4.42115662473061e-13	1.58521063095068	0.381	0.366	1.14485850797399e-08	Chondrocytes	CREBRF
7.78519260346971e-13	1.54283590403768	0.458	0.499	2.01597562466848e-08	Chondrocytes	PCMTD1
1.12960894822228e-12	1.62837941229623	0.414	0.42	2.92512237142161e-08	Chondrocytes	DPP4
4.55709940197954e-12	1.07790287198272	0.533	0.633	1.1800608901426e-07	Chondrocytes	BDH2
3.63232961975108e-11	1.02137709406679	0.18	0.258	9.40591755034543e-07	Chondrocytes	ZNF91
5.51894293935741e-11	1.70914257308567	0.29	0.255	1.4291302741466e-06	Chondrocytes	PHKG1
6.54241110360320e-11	1.07601186765485	0.183	0.26	1.69415735527805e-06	Chondrocytes	TPT1-AS1
8.00047930258742e-11	1.72815505438693	0.358	0.35	2.07172411540501e-06	Chondrocytes	MXI1
1.31645642921061e-10	1.81456903148654	0.335	0.32	3.40896392344087e-06	Chondrocytes	IFI16
1.42881433142056e-10	1.20524398298014	0.201	0.29	3.69991471121353e-06	Chondrocytes	PTGFR
2.02603876622429e-10	1.07147310028251	0.972	0.996	5.2464273851378e-06	Chondrocytes	MALAT1
2.25515744219029e-10	1.41674330451214	0.538	0.645	5.83973019655176e-06	Chondrocytes	DSE
2.40079156292994e-09	2.05595185617638	0.346	0.347	6.21684975220708e-05	Chondrocytes	PAPPA
6.11018630725129e-09	1.09744810739722	0.493	0.702	0.000158223274426272	Chondrocytes	WSB1
1.9470869178553e-08	1.14071417363181	0.515	0.598	0.000504198157378629	Chondrocytes	FHL1
2.9533991615276e-08	1.27908622545412	0.291	0.401	0.000764782712877572	Chondrocytes	SNHG14
3.13430846606849e-08	1.61831848227398	0.261	0.232	0.000811629177288434	Chondrocytes	TMTC1
3.22208212808122e-08	1.03272321913948	0.189	0.262	0.000834358167066633	Chondrocytes	PCDHGC3
5.65180143778556e-08	1.37479941044965	0.413	0.446	0.00146353398231457	Chondrocytes	SSPN
6.22936598360954e-08	1.02690579520084	0.551	0.658	0.00161309432145569	Chondrocytes	EPAS1
1.09126674812665e-07	1.08806872228822	0.191	0.261	0.00282583524427396	Chondrocytes	ARHGAP42
1.69388311347676e-07	2.44488919862375	0.323	0.326	0.00438631032234806	Chondrocytes	MT-ND6
1.98097595702182e-07	1.19427187108747	0.192	0.266	0.00512973724070802	Chondrocytes	TNFAIP6
2.57895772378044e-07	1.05791163380297	0.199	0.27	0.00667821102572946	Chondrocytes	PHLDB2
3.75253119288082e-07	1.10539153086212	0.282	0.386	0.00971717952396488	Chondrocytes	AFF1
1.34673608455412e-06	1.00735839377481	0.322	0.437	0.0348737309095289	Chondrocytes	ADAMTS5
0	3.96965213770017	0.958	0.095	0	MSC	PCLAF
0	5.71887583085546	0.897	0.043	0	MSC	UBE2C
0	5.36247858641022	0.878	0.046	0	MSC	TOP2A
0	5.17002645768915	0.851	0.028	0	MSC	RRM2
0	5.86013903170822	0.848	0.027	0	MSC	MKI67
0	4.94867749179502	0.909	0.092	0	MSC	CENPF
0	4.90572173915936	0.873	0.058	0	MSC	NUSAP1
0	5.08920897702634	0.842	0.03	0	MSC	PBK
0	3.88295321372117	0.88	0.074	0	MSC	TK1
0	4.30153042618918	0.852	0.047	0	MSC	BIRC5
0	3.8642117470979	0.941	0.143	0	MSC	TYMS
0	4.63445905622033	0.855	0.059	0	MSC	ANLN
0	4.29648446121114	0.877	0.087	0	MSC	PRC1
0	4.73191558945889	0.883	0.093	0	MSC	TPX2
0	4.34988929763193	0.836	0.051	0	MSC	CENPM
0	4.18093725643868	0.892	0.108	0	MSC	MAD2L1
0	4.86643359458512	0.821	0.047	0	MSC	ASPM
0	4.47107210710337	0.805	0.036	0	MSC	CENPU
0	4.79900308360048	0.796	0.028	0	MSC	CLSPN
0	5.15281121578479	0.788	0.027	0	MSC	CEP55
0	3.94243857814574	0.908	0.151	0	MSC	UBE2T
0	3.87633303659576	0.83	0.076	0	MSC	CENPK
0	4.8823702939048	0.77	0.025	0	MSC	SHCBP1
0	4.04897018799829	0.829	0.087	0	MSC	ZWINT
0	3.73218698574124	0.884	0.149	0	MSC	CDKN3
0	4.89532966417395	0.748	0.029	0	MSC	NCAPG
0	5.02140190860792	0.768	0.05	0	MSC	CDK1
0	3.62477558648748	0.915	0.199	0	MSC	PTTG1
0	5.13420594916208	0.739	0.025	0	MSC	TACC3
0	5.07530896670642	0.735	0.025	0	MSC	CDCA3
0	5.83831327341302	0.722	0.015	0	MSC	CDC20
0	4.43186179481248	0.756	0.05	0	MSC	CCNB2
0	5.31423676197013	0.72	0.015	0	MSC	DEPDC1
0	3.54673071343051	0.806	0.102	0	MSC	KIF20B
0	5.43221925455018	0.727	0.024	0	MSC	GTSE1
0	5.22486460904809	0.718	0.018	0	MSC	DLGAP5
0	5.02545784917417	0.725	0.026	0	MSC	CCNA2
0	3.74717912104366	0.787	0.094	0	MSC	SGO2
0	4.55013715679526	0.74	0.049	0	MSC	KIF23
0	4.49423877092624	0.801	0.111	0	MSC	CCNB1
0	3.90424236880411	0.756	0.067	0	MSC	ORC6
0	5.22420862957861	0.702	0.016	0	MSC	KNL1
0	2.89924890219462	0.874	0.193	0	MSC	TMPO
0	3.02640798616588	0.826	0.146	0	MSC	PHF19
0	3.94912	0.759	0.08	0	MSC	CENPE
0	5.63764216845243	0.693	0.014	0	MSC	NUF2
0	4.52124242190243	0.709	0.032	0	MSC	RAD51AP1
0	5.2225831624718	0.679	0.01	0	MSC	SPC25
0	5.19109777110253	0.678	0.013	0	MSC	HMMR
0	3.27239475349775	0.775	0.111	0	MSC	FEN1
0	3.6143168256116	0.732	0.069	0	MSC	HELLS
0	2.9456151418741	0.879	0.217	0	MSC	H2AFX
0	2.95216791311605	0.818	0.158	0	MSC	DHFR
0	2.82939570031873	0.82	0.16	0	MSC	DNAJC9
0	3.15365542159609	0.768	0.114	0	MSC	ATAD2
0	2.87356309845445	0.801	0.15	0	MSC	ECT2
0	3.56724040285515	0.75	0.101	0	MSC	KNSTRN
0	3.62639007512138	0.723	0.076	0	MSC	RACGAP1
0	3.39761587431837	0.716	0.071	0	MSC	CENPN
0	2.50258051747444	0.925	0.283	0	MSC	CENPW
0	3.13152460631021	0.721	0.081	0	MSC	MCM7
0	2.57978353593231	0.842	0.203	0	MSC	DIAPH3
0	4.64097868242025	0.665	0.028	0	MSC	KIF11
0	4.30831777315208	0.674	0.037	0	MSC	GINS2
0	3.23839779539596	0.713	0.086	0	MSC	BARD1
0	6.03919172459294	0.637	0.012	0	MSC	CENPA
0	5.43527069837766	0.637	0.013	0	MSC	CDCA8
0	5.34383657817689	0.628	0.009	0	MSC	CKAP2L
0	2.83051878690844	0.89	0.271	0	MSC	CKAP2
0	5.66207951683902	0.628	0.011	0	MSC	HJURP
0	5.49020563499612	0.632	0.015	0	MSC	AURKB
0	3.2034493605042	0.89	0.274	0	MSC	KPNA2
0	2.39515522745981	0.763	0.148	0	MSC	NSD2
0	4.49607531298207	0.656	0.041	0	MSC	AURKA
0	2.98979972861168	0.687	0.074	0	MSC	CENPH
0	2.50008159982822	0.767	0.155	0	MSC	LRR1
0	2.39959001597528	0.923	0.313	0	MSC	RPL39L
0	2.5960149336005	0.794	0.185	0	MSC	SPDL1
0	2.16103348366231	0.889	0.28	0	MSC	TUBB3
0	5.1202810413886	0.614	0.009	0	MSC	ESCO2
0	2.31483269968637	0.878	0.274	0	MSC	SAC3D1
0	2.40137499592043	0.843	0.239	0	MSC	DDX39A
0	5.28991727491676	0.612	0.012	0	MSC	BUB1
0	4.50378902475661	0.623	0.023	0	MSC	KIF4A
0	4.16852255325936	0.635	0.037	0	MSC	NDC80
0	4.29574369635144	0.648	0.052	0	MSC	FBXO5
0	3.31704470324624	0.972	0.377	0	MSC	CKS2
0	3.66068079573413	0.644	0.05	0	MSC	MELK
0	2.18497944921692	0.818	0.224	0	MSC	TUBG1
0	2.83741024322898	0.711	0.117	0	MSC	LMNB2
0	3.85143413548455	0.641	0.048	0	MSC	FOXM1
0	2.65559485868935	0.97	0.379	0	MSC	CKS1B
0	2.9525049431151	0.636	0.045	0	MSC	PSMC3IP
0	2.75253341064193	0.687	0.1	0	MSC	MIS18A
0	4.38512840452478	0.612	0.028	0	MSC	PRR11
0	3.22653368601196	0.642	0.06	0	MSC	BRCA1
0	2.5596781255711	0.806	0.226	0	MSC	NCEH1
0	2.0792168666858	0.85	0.27	0	MSC	RRM1
0	2.84063524032666	0.68	0.101	0	MSC	MCM4
0	3.78647343745676	0.618	0.039	0	MSC	BRCA2
0	2.27963439223021	0.921	0.344	0	MSC	DNMT1
0	5.21455663818515	0.589	0.012	0	MSC	SGO1
0	2.34643066312679	0.905	0.328	0	MSC	PCNA
0	2.05128950519187	0.909	0.333	0	MSC	MZT1
0	2.4218002787135	0.751	0.175	0	MSC	PNP
0	1.91364639223699	0.796	0.22	0	MSC	HMGB3
0	5.01393778262161	0.588	0.012	0	MSC	TTK
0	1.90748443949474	0.813	0.238	0	MSC	TEX30
0	3.53009142198148	0.627	0.053	0	MSC	CIP2A
0	1.98932202578284	0.84	0.267	0	MSC	FOSL1
0	3.4279491100587	0.625	0.052	0	MSC	ARHGAP11A
0	2.31521600043838	0.745	0.173	0	MSC	GMNN
0	2.03271659082791	0.904	0.333	0	MSC	ALYREF
0	1.8795655580577	0.785	0.219	0	MSC	CSE1L
0	1.99435221608651	0.855	0.291	0	MSC	SMC2
0	2.98151471069863	0.987	0.425	0	MSC	STMN1
0	1.86708751371734	0.924	0.362	0	MSC	PGP
0	2.37381613832851	0.758	0.196	0	MSC	PMAIP1
0	4.10846292127211	0.58	0.022	0	MSC	TRIP13
0	5.70883818849672	0.565	0.008	0	MSC	BUB1B
0	3.50024699233222	0.601	0.045	0	MSC	FANCI
0	1.69932645857179	0.811	0.256	0	MSC	EXOSC8
0	3.54789202536447	0.598	0.044	0	MSC	EZH2
0	5.04758134684757	0.563	0.01	0	MSC	KIFC1
0	2.24580776680888	0.683	0.131	0	MSC	BCL2L12
0	1.56266278342211	0.94	0.388	0	MSC	PHLDA2
0	4.98637798526252	0.563	0.013	0	MSC	LMNB1
0	1.61612208934978	0.837	0.289	0	MSC	MYBL1
0	2.00747779883498	0.801	0.253	0	MSC	SMC1A
0	3.29715504545921	0.593	0.045	0	MSC	NCAPG2
0	2.11979574770146	0.739	0.194	0	MSC	SMTN
0	5.13642657694629	0.555	0.011	0	MSC	KIF2C
0	3.23652201532319	0.986	0.442	0	MSC	UBE2S
0	1.99600139708091	0.934	0.391	0	MSC	SMC4
0	2.34258852834057	0.659	0.116	0	MSC	RFC2
0	1.89707280747822	0.809	0.269	0	MSC	USP1
0	1.97327927542598	0.961	0.421	0	MSC	CENPX
0	1.78639328484052	0.91	0.372	0	MSC	EZR
0	1.63161261048768	0.772	0.234	0	MSC	CCDC34
0	2.48511163431432	0.649	0.111	0	MSC	NCAPD3
0	4.9041971622309	0.549	0.012	0	MSC	CDCA5
0	1.67897295944142	0.89	0.354	0	MSC	ANP32E
0	1.68656585269418	0.785	0.249	0	MSC	MIS18BP1
0	1.46666486956051	0.916	0.38	0	MSC	SKA2
0	1.39732328637807	0.827	0.292	0	MSC	NREP
0	1.43453773270527	0.869	0.335	0	MSC	TFDP1
0	5.49419384714967	0.547	0.013	0	MSC	PLK1
0	2.71351914294529	0.644	0.112	0	MSC	DBF4
0	1.31221176087874	0.893	0.363	0	MSC	NUDT1
0	2.41241713746197	0.666	0.136	0	MSC	CDCA4
0	1.97219249474713	0.749	0.22	0	MSC	ARL4A
0	1.6307244649105	0.953	0.424	0	MSC	ODC1
0	1.55293536452749	0.855	0.327	0	MSC	EBP
0	1.9213967276739	0.697	0.169	0	MSC	C9orf40
0	2.13190159810801	0.961	0.434	0	MSC	DTYMK
0	2.94922362764225	0.626	0.1	0	MSC	HAS2
0	1.40258833095348	0.935	0.411	0	MSC	MGLL
0	2.31134623952921	0.64	0.116	0	MSC	RFC4
0	4.26714774670337	0.55	0.026	0	MSC	TCF19
0	2.66915932024017	0.621	0.098	0	MSC	NCAPD2
0	1.53669670791325	0.754	0.231	0	MSC	SAE1
0	4.82672968449083	0.534	0.012	0	MSC	MND1
0	1.47593931571447	0.764	0.242	0	MSC	TOMM40
0	2.52391146735976	0.644	0.125	0	MSC	MCM3
0	1.55938701215722	0.864	0.346	0	MSC	EVA1A
0	1.41120643735294	0.835	0.318	0	MSC	GNPNAT1
0	1.43333135345817	0.812	0.296	0	MSC	CTNNBIP1
0	1.78348600960186	0.741	0.225	0	MSC	LYAR
0	5.19240189453833	0.523	0.008	0	MSC	ASF1B
0	1.23670347911862	0.889	0.375	0	MSC	VEGFC
0	5.10915840917886	0.526	0.012	0	MSC	MYBL2
0	1.43416900042734	0.768	0.254	0	MSC	RANGAP1
0	1.23492995821405	0.842	0.329	0	MSC	MCUB
0	4.04030781627118	0.54	0.028	0	MSC	POC1A
0	1.96946762496472	0.731	0.219	0	MSC	FGF5
0	1.35696604654152	0.798	0.287	0	MSC	PKIA
0	1.52742968764262	0.883	0.372	0	MSC	CMC2
0	1.26497988537706	0.819	0.308	0	MSC	MET
0	5.22481070811152	0.519	0.009	0	MSC	KIF14
0	1.50251814031069	0.821	0.311	0	MSC	HAT1
0	1.41986961723536	0.722	0.212	0	MSC	HAUS6
0	1.40381668060121	0.756	0.246	0	MSC	WDR34
0	1.64524253368514	0.949	0.44	0	MSC	LRRC59
0	1.39824786758043	0.897	0.39	0	MSC	ITGA5
0	3.10129999768575	0.553	0.046	0	MSC	RFC3
0	4.31784345018952	0.527	0.021	0	MSC	E2F1
0	1.5021929212171	0.894	0.389	0	MSC	PLAUR
0	1.26846417811884	0.871	0.367	0	MSC	NIPAL3
0	1.33607345284648	0.856	0.352	0	MSC	NASP
0	3.19473976033322	0.556	0.053	0	MSC	MCM5
0	1.24079674618431	0.824	0.321	0	MSC	SSRP1
0	2.7567069013731	0.573	0.07	0	MSC	ZWILCH
0	2.11833622358239	0.659	0.157	0	MSC	SDC1
0	1.39436440124402	0.725	0.224	0	MSC	CENPS
0	1.13850064447883	0.88	0.379	0	MSC	WNT5B
0	1.59765284465997	0.747	0.246	0	MSC	EMC9
0	1.39447843828485	0.901	0.4	0	MSC	SNRPA1
0	3.62765547783781	0.541	0.041	0	MSC	CIT
0	1.23586300333249	0.874	0.374	0	MSC	SDF2L1
0	2.41722786316203	0.946	0.446	0	MSC	HMGB2
0	1.49037335681889	0.821	0.321	0	MSC	ANPEP
0	1.36575421502893	0.787	0.288	0	MSC	PRADC1
0	1.94166316099286	0.682	0.183	0	MSC	TRIM59
0	1.19109896012571	0.914	0.415	0	MSC	ID1
0	5.68053749612247	0.506	0.007	0	MSC	NEK2
0	1.80697585476868	0.654	0.155	0	MSC	DCK
0	1.99993678929693	0.644	0.146	0	MSC	CHEK1
0	1.40761	0.785	0.288	0	MSC	CKAP5
0	5.30185101270313	0.507	0.01	0	MSC	DTL
0	1.22977928888466	0.825	0.328	0	MSC	GGH
0	1.21945793482618	0.791	0.295	0	MSC	ICMT
0	1.10338054203244	0.873	0.377	0	MSC	ARHGAP22
0	1.19724693162334	0.808	0.313	0	MSC	HPRT1
0	1.41236661983754	0.947	0.452	0	MSC	TMEM106C
0	2.17696020659813	0.704	0.21	0	MSC	PEG10
0	1.29574179461444	0.774	0.28	0	MSC	POLE3
0	3.96641496993028	0.517	0.024	0	MSC	MXD3
0	1.68250293758833	0.702	0.209	0	MSC	SMAGP
0	1.24380567191121	0.835	0.342	0	MSC	PAGR1
0	1.18691062061874	0.849	0.357	0	MSC	EFHD2
0	1.24575993903918	0.845	0.354	0	MSC	C3orf14
0	1.75060940447582	0.677	0.187	0	MSC	CBR3
0	1.8675804771814	0.96	0.47	0	MSC	BUB3
0	2.16225581519118	0.973	0.483	0	MSC	TUBB6
0	5.20985372303553	0.497	0.008	0	MSC	PKMYT1
0	1.2252812096717	0.84	0.352	0	MSC	TPRKB
0	2.23752084311442	0.658	0.17	0	MSC	CDKN2D
0	1.59185520998884	0.671	0.184	0	MSC	TOPBP1
0	1.21996182455046	0.831	0.344	0	MSC	PSMG3
0	3.97781814684423	0.51	0.024	0	MSC	UHRF1
0	1.71895808164174	0.945	0.459	0	MSC	UAP1
0	1.14449002366059	0.908	0.423	0	MSC	MAZ
0	1.05075283510923	0.853	0.368	0	MSC	HPCAL1
0	1.3450737263824	0.957	0.472	0	MSC	ARPC5L
0	2.9078449189219	0.57	0.085	0	MSC	AL139220.2
0	1.41622999533336	0.75	0.266	0	MSC	RFLNB
0	1.11602516474267	0.816	0.332	0	MSC	PIEZO1
0	1.5371159699119	0.708	0.225	0	MSC	SSX2IP
0	1.53843454541471	0.685	0.203	0	MSC	NRG1
0	1.23228007655352	0.873	0.391	0	MSC	PARP1
0	1.09007547897227	0.87	0.388	0	MSC	PAXX
0	1.51098	0.698	0.216	0	MSC	NUP62
0	1.27590143933153	0.787	0.306	0	MSC	MRTO4
0	1.12772576997108	0.777	0.296	0	MSC	ACTL6A
0	1.06492148525755	0.881	0.4	0	MSC	AMD1
0	1.60966575205947	0.645	0.164	0	MSC	MGME1
0	2.35704681461137	0.569	0.089	0	MSC	VRK1
0	1.64419121915866	0.642	0.162	0	MSC	JPT2
0	1.11465675098405	0.809	0.33	0	MSC	ANKRD9
0	1.20285009944169	0.767	0.288	0	MSC	RRP7A
0	5.20258454881966	0.488	0.009	0	MSC	PIMREG
0	1.09056922664286	0.809	0.331	0	MSC	SLC52A2
0	2.01804181522147	0.594	0.116	0	MSC	CENPQ
0	1.27361051085831	0.956	0.478	0	MSC	AXL
0	1.25990074709614	0.753	0.277	0	MSC	DIAPH1
0	1.12389600027209	0.878	0.402	0	MSC	POP7
0	1.01166594737786	0.821	0.345	0	MSC	MAGOHB
0	4.15761400383174	0.498	0.022	0	MSC	RAD51
0	1.18241858266501	0.773	0.298	0	MSC	EXOSC3
0	1.02729367513536	0.812	0.337	0	MSC	EMC8
0	1.41129829415744	0.667	0.193	0	MSC	CDCA2
0	1.59439425365864	0.655	0.181	0	MSC	FAM111A
0	1.91075005115741	0.653	0.179	0	MSC	KLF2
0	1.19004106867097	0.77	0.296	0	MSC	NXT1
0	1.03520802307468	0.845	0.371	0	MSC	S100A2
0	1.25394485198263	0.727	0.253	0	MSC	PAFAH1B3
0	1.16975771308026	0.833	0.36	0	MSC	ACAT2
0	1.21952167899546	0.907	0.435	0	MSC	HSPB11
0	1.16481288566234	0.934	0.463	0	MSC	HRAS
0	1.1223182635562	0.749	0.278	0	MSC	RB1
0	1.43563788762035	0.692	0.221	0	MSC	RPA1
0	1.00126144115195	0.826	0.356	0	MSC	RABL6
0	1.10915008904534	0.799	0.33	0	MSC	DCTPP1
0	1.72032077589791	0.946	0.477	0	MSC	HNRNPAB
0	1.16432455884197	0.749	0.28	0	MSC	VKORC1L1
0	2.11301952845055	0.974	0.505	0	MSC	JPT1
0	3.35528359488963	0.512	0.044	0	MSC	CHAF1A
0	1.10423378813843	0.859	0.391	0	MSC	BTG3
0	1.05356467909793	0.808	0.341	0	MSC	SRPK1
0	1.02160170157345	0.835	0.368	0	MSC	ATP1B1
0	1.68891929433764	0.647	0.181	0	MSC	CSPG4
0	1.32261723431197	0.935	0.47	0	MSC	RPA3
0	2.67599426349941	0.529	0.064	0	MSC	CCDC18
0	1.02845114778377	0.778	0.313	0	MSC	BZW2
0	1.33019278441236	0.903	0.438	0	MSC	RAD21
0	1.14293889504026	0.938	0.473	0	MSC	UBE2N
0	1.51286238841127	0.964	0.5	0	MSC	CBX5
0	1.04254728548441	0.893	0.43	0	MSC	GLTP
0	1.04838911367958	0.725	0.262	0	MSC	UCHL5
0	1.26285893620699	0.737	0.274	0	MSC	C11orf24
0	1.17794143669855	0.716	0.253	0	MSC	SACS
0	3.54470478784865	0.49	0.027	0	MSC	SPC24
0	1.03252559295979	0.821	0.358	0	MSC	VASP
0	1.46876680068971	0.726	0.263	0	MSC	CDC25B
0	1.00479242831103	0.846	0.384	0	MSC	PGM3
0	4.81722187041079	0.473	0.011	0	MSC	SKA3
0	1.00447101261535	0.875	0.414	0	MSC	PSMG1
0	1.1767811262521	0.746	0.286	0	MSC	POLR3K
0	1.11345677584181	0.723	0.263	0	MSC	DKC1
0	1.74255247930456	0.98	0.521	0	MSC	YWHAH
0	1.64301941494579	0.672	0.214	0	MSC	PCDH10
0	1.22238552190569	0.683	0.225	0	MSC	YEATS4
0	1.22846256497281	0.944	0.486	0	MSC	EIF4EBP1
0	5.2604038861986	0.463	0.006	0	MSC	SKA1
0	1.76019921799313	0.625	0.168	0	MSC	ARL6IP6
0	1.59268477601764	0.596	0.139	0	MSC	C19orf48
0	1.49306479520152	0.62	0.164	0	MSC	POLD3
0	1.11383249240602	0.696	0.24	0	MSC	NUP50
0	1.00199453670375	0.74	0.285	0	MSC	UHRF2
0	1.00960516921055	0.798	0.343	0	MSC	COPS3
0	1.29953455224924	0.852	0.397	0	MSC	SLBP
0	1.28907894172982	0.642	0.188	0	MSC	EXOSC9
0	1.14773170697618	0.793	0.339	0	MSC	GGCT
0	1.27345322592485	0.717	0.264	0	MSC	FAM180A
0	1.03257684625734	0.713	0.261	0	MSC	TPMT
0	1.01452075172813	0.731	0.279	0	MSC	SVIP
0	1.43206881883912	0.949	0.497	0	MSC	SRSF2
0	1.36205008469041	0.974	0.523	0	MSC	CACYBP
0	4.45183372871093	0.469	0.018	0	MSC	CDC6
0	1.49642943931077	0.973	0.522	0	MSC	PLP2
0	1.13742092203391	0.677	0.227	0	MSC	DAZAP1
0	5.33144351596113	0.461	0.011	0	MSC	HIST1H1B
0	1.40125960493235	0.726	0.276	0	MSC	XYLT1
0	1.33975972437104	0.633	0.184	0	MSC	NSMCE4A
0	1.11204201254462	0.708	0.259	0	MSC	PPIH
0	1.24857332908319	0.691	0.243	0	MSC	MTHFD2
0	1.50609210308646	0.635	0.188	0	MSC	C8orf88
0	1.82517572635317	0.618	0.171	0	MSC	HYLS1
0	1.63576336066752	0.604	0.157	0	MSC	CCBE1
0	5.19248	0.453	0.007	0	MSC	CDC45
0	1.45851378304256	0.612	0.166	0	MSC	NUDCD1
0	1.12111151497988	0.699	0.253	0	MSC	RRP1B
0	1.29083082029464	0.68	0.235	0	MSC	TNC
0	1.03435031667217	0.711	0.267	0	MSC	RALB
0	1.15692345205426	0.92	0.477	0	MSC	KHDRBS1
0	1.03199954608185	0.725	0.282	0	MSC	SOAT1
0	4.42323254840982	0.455	0.012	0	MSC	CDT1
0	3.15678192754188	0.48	0.037	0	MSC	LIG1
0	1.14565433056505	0.702	0.259	0	MSC	ACOT7
0	1.34032684405944	0.949	0.506	0	MSC	CKLF
0	1.20631525176751	0.67	0.228	0	MSC	SRRT
0	1.01848815078507	0.941	0.499	0	MSC	SSNA1
0	3.13181492900025	0.859	0.419	0	MSC	HIST1H4C
0	1.2599503699684	0.633	0.193	0	MSC	CBFB
0	1.0998924176088	0.911	0.472	0	MSC	SFPQ
0	1.07508472857899	0.674	0.235	0	MSC	RBBP8
0	2.3147685184664	0.519	0.08	0	MSC	DSN1
0	1.26165074130728	0.949	0.511	0	MSC	ILF2
0	1.33606478810713	0.592	0.154	0	MSC	PRIM2
0	1.40985944438689	0.585	0.147	0	MSC	SYNE2
0	3.06709845367553	0.486	0.049	0	MSC	PARPBP
0	2.21593797459762	0.567	0.13	0	MSC	ITGA6
0	1.0848578450075	0.594	0.157	0	MSC	C4orf46
0	1.15189413763589	0.701	0.264	0	MSC	MICA
0	1.14079993643167	0.949	0.512	0	MSC	VDAC3
0	1.23827165700759	0.656	0.22	0	MSC	RASSF1
0	1.2135287538016	0.915	0.48	0	MSC	HMGA1
0	1.18794709769931	0.646	0.211	0	MSC	CCDC137
0	1.27983338192059	0.636	0.202	0	MSC	RUSC1
0	1.36727736754476	0.592	0.158	0	MSC	GPSM2
0	1.26346377776696	0.967	0.533	0	MSC	SMS
0	1.14060839439548	0.656	0.223	0	MSC	MAD2L2
0	1.17232726166381	0.647	0.214	0	MSC	TTL
0	1.17725273271811	0.661	0.228	0	MSC	PXMP2
0	1.32545931237835	0.646	0.213	0	MSC	TIMM8A
0	1.01387829904938	0.717	0.284	0	MSC	PHACTR4
0	1.51906730383628	0.575	0.142	0	MSC	MSH2
0	1.38214871028749	0.588	0.155	0	MSC	CEP57L1
0	1.05079978672918	0.953	0.52	0	MSC	COMMD4
0	1.46561601776507	0.972	0.539	0	MSC	PDXK
0	1.21397039576989	0.679	0.247	0	MSC	PPIF
0	1.21586051665376	0.62	0.188	0	MSC	RCC2
0	1.02860123481736	0.923	0.492	0	MSC	FUS
0	5.5795776153141	0.437	0.006	0	MSC	NCAPH
0	5.16989805710764	0.439	0.008	0	MSC	NEIL3
0	1.3265427128338	0.625	0.194	0	MSC	NUDT15
0	1.00489842547069	0.675	0.245	0	MSC	CDKN2AIPNL
0	1.23447214492806	0.664	0.234	0	MSC	GAS2L1
0	4.39099247811933	0.442	0.012	0	MSC	SPAG5
0	1.01937	0.676	0.247	0	MSC	ITGB3BP
0	1.15731018286335	0.669	0.24	0	MSC	NRAS
0	1.14340787532346	0.679	0.25	0	MSC	RUVBL2
0	1.33757365279093	0.639	0.211	0	MSC	SAMD1
0	1.16721919478183	0.612	0.184	0	MSC	NUP58
0	1.04039408468695	0.706	0.278	0	MSC	MFSD14B
0	1.17932562434336	0.625	0.198	0	MSC	SEPHS1
0	1.35968927847378	0.977	0.55	0	MSC	LSM5
0	1.48479435344626	0.594	0.168	0	MSC	TMEM97
0	2.46993078116757	0.98	0.555	0	MSC	TUBB4B
0	1.42585105465354	0.572	0.147	0	MSC	FN3KRP
0	1.48409433177306	0.602	0.178	0	MSC	GMPPB
0	1.29255990470335	0.945	0.521	0	MSC	PPM1G
0	1.66496484822655	0.557	0.134	0	MSC	ATAD3A
0	1.53084374040761	0.963	0.54	0	MSC	SRSF7
0	1.12343641035755	0.672	0.25	0	MSC	MTMR6
0	1.01540461388932	0.621	0.199	0	MSC	AGPAT5
0	1.1276732147605	0.958	0.536	0	MSC	MANF
0	1.28186042534203	0.969	0.547	0	MSC	CYCS
0	1.09152574817898	0.685	0.264	0	MSC	NAV2
0	1.10776576971574	0.63	0.209	0	MSC	KATNAL1
0	1.0846928123784	0.943	0.522	0	MSC	LSM2
0	1.60359507702839	0.537	0.117	0	MSC	CEP78
0	1.41213113840635	0.602	0.182	0	MSC	FAS
0	2.21920735845496	0.954	0.534	0	MSC	ARL6IP1
0	1.95337326545113	0.509	0.09	0	MSC	RAD18
0	1.77304154187023	0.512	0.093	0	MSC	HIRIP3
0	1.23701066285127	0.603	0.184	0	MSC	RGMB
0	1.32764713184443	0.977	0.558	0	MSC	LSM4
0	4.80132288418144	0.424	0.007	0	MSC	KIF15
0	1.07715559849411	0.92	0.504	0	MSC	CBX1
0	1.63492105767275	0.548	0.133	0	MSC	LBR
0	1.06434176207029	0.646	0.232	0	MSC	TOMM34
0	1.0876729699366	0.606	0.192	0	MSC	MTHFD1
0	1.4638385554154	0.574	0.16	0	MSC	CCND3
0	1.24308221954807	0.59	0.177	0	MSC	PRPF4
0	2.75994086762257	0.466	0.055	0	MSC	PSRC1
0	1.08872700294839	0.623	0.212	0	MSC	RNF126
0	1.26707460048464	0.585	0.175	0	MSC	COQ2
0	1.30126040632666	0.596	0.187	0	MSC	THOC3
0	1.4887951643454	0.547	0.139	0	MSC	CENPT
0	3.85454924768076	0.431	0.023	0	MSC	GINS4
0	3.63585523292687	0.43	0.022	0	MSC	TEDC1
0	2.78862458509374	0.449	0.043	0	MSC	MASTL
0	1.03816059378983	0.637	0.231	0	MSC	GPR180
0	1.40020333206199	0.984	0.579	0	MSC	H2AFV
0	3.16500425450051	0.459	0.054	0	MSC	GAS2L3
0	1.79854400646061	0.537	0.132	0	MSC	BRI3BP
0	1.07921533772128	0.643	0.238	0	MSC	DLEU1
0	1.15901793578338	0.585	0.18	0	MSC	RAB3B
0	2.7793395252613	0.472	0.067	0	MSC	REEP4
0	1.07813988251934	0.582	0.177	0	MSC	TCHP
0	3.64634096681351	0.423	0.018	0	MSC	ATAD5
0	5.4016246958615	0.413	0.009	0	MSC	FAM83D
0	1.02967510084332	0.931	0.528	0	MSC	HNRNPH3
0	5.55263783211498	0.407	0.004	0	MSC	MCM10
0	1.52430284714257	0.567	0.164	0	MSC	FOXC2
0	1.31478936573818	0.561	0.159	0	MSC	SLC7A1
0	1.95822578034568	0.53	0.129	0	MSC	MCM6
0	1.18226791603193	0.958	0.558	0	MSC	PSMD2
0	1.9361264851013	0.481	0.082	0	MSC	SASS6
0	1.03558632871176	0.969	0.571	0	MSC	CAV2
0	2.52392771135734	0.452	0.055	0	MSC	CENPL
0	2.20643790046684	0.464	0.067	0	MSC	RBL1
0	1.09801713636355	0.615	0.218	0	MSC	SCML1
0	1.34711924698987	0.576	0.179	0	MSC	ACYP1
0	4.00206693801049	0.414	0.018	0	MSC	TROAP
0	2.7486874626906	0.443	0.048	0	MSC	POLA2
0	1.64654549547562	0.555	0.16	0	MSC	AMIGO2
0	1.32749072038359	0.538	0.144	0	MSC	TTF2
0	1.15087022989628	0.585	0.191	0	MSC	KIAA0586
0	1.24050303847062	0.564	0.17	0	MSC	G2E3
0	1.80971272142736	0.986	0.594	0	MSC	RANBP1
0	4.55742437552206	0.401	0.011	0	MSC	ZNF367
0	1.4658196121389	0.531	0.141	0	MSC	PBX3
0	2.82966920822186	0.426	0.036	0	MSC	HAUS8
0	3.4366425963676	0.426	0.037	0	MSC	KIF18A
0	1.27468500666888	0.533	0.144	0	MSC	GJC1
0	1.13098102678031	0.948	0.559	0	MSC	HNRNPD
0	1.36505464135422	0.55	0.162	0	MSC	RCAN3
0	2.20613719034077	0.985	0.597	0	MSC	TUBA1C
0	1.6024408562241	0.492	0.104	0	MSC	UBR7
0	2.94012055256856	0.432	0.046	0	MSC	TIMELESS
0	1.00289437273729	0.586	0.2	0	MSC	PGM2
0	5.1266458923727	0.393	0.009	0	MSC	KIF20A
0	1.33868939444313	0.977	0.593	0	MSC	SNRPD1
0	1.12706348281965	0.95	0.567	0	MSC	HNRNPR
0	1.68149665211481	0.525	0.143	0	MSC	NUDT8
0	2.22660176096959	0.455	0.074	0	MSC	RFWD3
0	1.4589078363148	0.511	0.132	0	MSC	UCK2
0	2.96954599096136	0.426	0.047	0	MSC	E2F7
0	2.37103410187911	0.429	0.051	0	MSC	RFC5
0	1.18774114377542	0.549	0.172	0	MSC	RHNO1
0	3.34675324934319	0.412	0.035	0	MSC	CENPO
0	1.58877419457255	0.462	0.086	0	MSC	LRRCC1
0	5.05168098966324	0.383	0.007	0	MSC	FAM111B
0	2.53592348237483	0.415	0.039	0	MSC	WDR76
0	1.83927564679783	0.467	0.092	0	MSC	NRIP3
0	1.1530015819347	0.955	0.582	0	MSC	CCT5
0	1.28107879876649	0.968	0.595	0	MSC	SNRPB
0	1.16571805658248	0.545	0.173	0	MSC	MBOAT2
0	1.5675990126907	0.474	0.102	0	MSC	MPHOSPH9
0	1.17290286991326	0.953	0.581	0	MSC	KPNB1
0	2.17490407169203	0.429	0.058	0	MSC	CDK2
0	1.52838941340998	0.495	0.124	0	MSC	TIPIN
0	2.42221498194425	0.415	0.045	0	MSC	CENPJ
0	1.02229575510005	0.535	0.166	0	MSC	CASP3
0	1.18682280283238	0.508	0.139	0	MSC	CDCA7L
0	2.20789346597803	0.418	0.049	0	MSC	PRIM1
0	1.33572757236861	0.525	0.158	0	MSC	VANGL1
0	1.27482834014191	0.542	0.176	0	MSC	GOT1
0	1.84165341956045	0.461	0.095	0	MSC	NETO2
0	1.93472641818796	0.461	0.096	0	MSC	PRDM8
0	1.72880153964291	0.477	0.112	0	MSC	RGS20
0	3.97317824477545	0.383	0.018	0	MSC	OIP5
0	1.06052877289301	0.513	0.148	0	MSC	HAUS2
0	1.30796394294949	0.504	0.139	0	MSC	SPATA33
0	1.04977837683168	0.529	0.165	0	MSC	MYCBP
0	3.45087250303907	0.386	0.022	0	MSC	GINS1
0	1.20536265998399	0.511	0.148	0	MSC	ABHD11
0	2.28097775260898	0.425	0.062	0	MSC	DONSON
0	1.34973569305502	0.466	0.105	0	MSC	NUP107
0	1.41537499463209	0.477	0.117	0	MSC	THOP1
0	2.16145898175835	0.411	0.052	0	MSC	MMS22L
0	2.22471568757609	0.416	0.057	0	MSC	WDHD1
0	1.8064234283167	0.444	0.085	0	MSC	MYO19
0	3.5714028958436	0.381	0.023	0	MSC	STIL
0	1.2976206782705	0.479	0.121	0	MSC	KIAA1841
0	1.54424095198474	0.459	0.102	0	MSC	CCP110
0	1.11961638133397	0.497	0.14	0	MSC	MRE11
0	3.35154957640044	0.411	0.055	0	MSC	SFN
0	1.29218382292943	0.49	0.134	0	MSC	SLC8A1
0	1.43399909245084	0.466	0.111	0	MSC	CTPS1
0	1.0476	0.96	0.605	0	MSC	MSN
0	1.35228020451652	0.986	0.632	0	MSC	KCNMA1
0	1.9876989213115	0.989	0.636	0	MSC	HMGN2
0	2.11657320810242	0.431	0.078	0	MSC	CHAC2
0	1.97690591413405	0.445	0.092	0	MSC	ADGRG6
0	1.22369813591416	0.492	0.139	0	MSC	PCNT
0	2.96491316655041	0.379	0.027	0	MSC	MCM8
0	1.23937267573429	0.481	0.13	0	MSC	TRIM24
0	1.53983517316778	0.434	0.083	0	MSC	RMI1
0	1.48184674912764	0.45	0.101	0	MSC	PARP2
0	1.03746217181961	0.48	0.134	0	MSC	TCOF1
0	1.16802047380415	0.488	0.143	0	MSC	SMPD4
0	4.37433672151187	0.355	0.011	0	MSC	IQGAP3
0	1.57389934566051	0.441	0.098	0	MSC	SCLT1
0	1.2467069636826	0.472	0.129	0	MSC	NUP93
0	2.63497602793343	0.381	0.039	0	MSC	FANCG
0	1.03578542108923	0.99	0.648	0	MSC	CAVIN3
0	3.00234327076469	0.371	0.029	0	MSC	C21orf58
0	1.32578459731771	0.449	0.109	0	MSC	CEP192
0	4.73643369736021	0.338	0.003	0	MSC	ERCC6L
0	1.55244086694284	0.474	0.139	0	MSC	FJX1
0	2.98036456164885	0.37	0.036	0	MSC	MCM2
0	1.14431717289725	0.468	0.134	0	MSC	USP13
0	1.2307695199066	0.974	0.64	0	MSC	EIF1AX
0	1.87234727016846	0.4	0.067	0	MSC	NCAPH2
0	1.56251644489322	0.981	0.648	0	MSC	TM4SF1
0	3.25262294349302	0.353	0.02	0	MSC	FANCB
0	1.02796077115541	0.981	0.649	0	MSC	SIVA1
0	3.31027926297173	0.363	0.033	0	MSC	HIST1H1A
0	1.35739938375183	0.442	0.114	0	MSC	SFR1
0	1.23496325458044	0.441	0.113	0	MSC	NUP85
0	1.00935907028186	0.987	0.659	0	MSC	SLC25A5
0	1.04991691988213	0.442	0.115	0	MSC	NUP155
0	1.54519342473179	0.418	0.091	0	MSC	CLN6
0	1.24541526961036	0.446	0.12	0	MSC	STRBP
0	1.48968730166509	0.428	0.102	0	MSC	NR2C2AP
0	1.23679892527017	0.447	0.122	0	MSC	FBXO45
0	1.0549400282963	0.982	0.657	0	MSC	SRSF3
0	3.98582034303808	0.337	0.013	0	MSC	MTFR2
0	2.2314188182023	0.369	0.045	0	MSC	NEMP1
0	1.41803363380899	0.422	0.099	0	MSC	CEP97
0	3.47481825176742	0.338	0.016	0	MSC	FANCD2
0	2.72867737553562	0.38	0.059	0	MSC	HBEGF
0	1.2172552472723	0.986	0.666	0	MSC	S100A16
0	1.40393461465596	0.412	0.092	0	MSC	SLF1
0	1.90623937692521	0.377	0.059	0	MSC	ARNTL2
0	2.21778410048082	0.402	0.084	0	MSC	C16orf74
0	4.12579939542329	0.327	0.01	0	MSC	CENPI
0	1.16608520258175	0.985	0.669	0	MSC	DUT
0	1.16997751346231	0.404	0.089	0	MSC	HIST1H1E
0	1.08985240731688	0.988	0.673	0	MSC	EIF5A
0	1.99272664997672	0.391	0.077	0	MSC	ITGA4
0	5.18764483285075	0.319	0.005	0	MSC	DEPDC1B
0	2.77778775609827	0.336	0.023	0	MSC	RTKN2
0	1.74380637452098	0.382	0.07	0	MSC	NRM
0	4.24134041793457	0.322	0.01	0	MSC	CCNE2
0	1.30363673052753	0.407	0.095	0	MSC	SLC43A3
0	3.74614403816655	0.325	0.014	0	MSC	BRIP1
0	1.0604087689799	0.406	0.098	0	MSC	RCC1
0	1.72684983609305	0.362	0.054	0	MSC	FIGNL1
0	2.17820907605241	0.386	0.079	0	MSC	HHIP-AS1
0	1.31256614845006	0.409	0.102	0	MSC	TJP2
0	1.45936368493433	0.398	0.092	0	MSC	NUP205
0	1.37361226096074	0.411	0.105	0	MSC	NUP188
0	1.70816774992879	0.368	0.063	0	MSC	DSCC1
0	2.32318573294616	0.334	0.029	0	MSC	KNTC1
0	2.24437488041917	0.35	0.046	0	MSC	GEN1
0	5.24820327155995	0.307	0.005	0	MSC	WDR62
0	3.19713793506701	0.333	0.032	0	MSC	C1QTNF2
0	1.27357998459327	0.404	0.104	0	MSC	SOGA1
0	3.78550989510445	0.316	0.018	0	MSC	CCNF
0	2.32008678571368	0.334	0.037	0	MSC	C18orf54
0	3.93394429283896	0.311	0.014	0	MSC	FANCA
0	1.25995400677332	0.387	0.093	0	MSC	ODF2
0	2.11399812799424	0.339	0.046	0	MSC	SUV39H2
0	2.19851987730861	0.366	0.073	0	MSC	PRRG4
0	1.33956716052371	0.976	0.689	0	MSC	DEK
0	1.15595269037488	0.992	0.706	0	MSC	RHEB
0	4.62100158278034	0.289	0.005	0	MSC	POLQ
0	3.13302572832052	0.31	0.026	0	MSC	PAQR4
0	4.93832372061097	0.289	0.006	0	MSC	PLK4
0	1.68683878843128	0.349	0.067	0	MSC	FAM102B
0	5.73026655383098	0.285	0.003	0	MSC	HIST1H3B
0	2.06665114266261	0.326	0.046	0	MSC	ZNF714
0	1.22433738144347	0.991	0.712	0	MSC	CTSL
0	2.47002651442143	0.323	0.045	0	MSC	XIST
0	4.1978421953961	0.285	0.007	0	MSC	BLM
0	2.84577350528895	1	0.723	0	MSC	H2AFZ
0	4.72320667720051	0.282	0.006	0	MSC	DDIAS
0	2.88675	0.324	0.049	0	MSC	PODXL
0	1.23800961039554	0.994	0.72	0	MSC	TPM3
0	1.78410515083598	0.331	0.057	0	MSC	NUP35
0	2.75550449298342	0.302	0.028	0	MSC	INCENP
0	1.02637602652924	0.991	0.72	0	MSC	TAGLN2
0	1.43166117800743	0.339	0.068	0	MSC	LIN54
0	2.21959373407647	0.345	0.074	0	MSC	NKX3-1
0	1.6579161421678	0.347	0.078	0	MSC	PAK4
0	3.13034956191898	0.283	0.016	0	MSC	CEP128
0	1.44388468931172	0.334	0.068	0	MSC	SPATA5
0	3.37302971977555	0.283	0.019	0	MSC	POLE2
0	1.8977416780816	0.319	0.056	0	MSC	NDC1
0	1.79761784640436	0.33	0.07	0	MSC	TMEM51
0	1.88955146263797	0.312	0.052	0	MSC	S1PR3
0	6.01532326655642	0.26	0.001	0	MSC	KIF18B
0	2.79806121469864	0.285	0.026	0	MSC	CHAF1B
0	1.64302864623463	0.312	0.056	0	MSC	CCDC77
0	4.25991249688608	0.262	0.007	0	MSC	TMPO-AS1
0	1.9037058519346	0.29	0.038	0	MSC	CEP152
0	1.22565041493914	0.993	0.742	0	MSC	SSR3
0	1.99023382205739	0.309	0.06	0	MSC	UCP2
0	2.01371498859043	0.308	0.06	0	MSC	GALNT6
0	1.21992868345867	0.305	0.057	0	MSC	MYEF2
0	5.62802209979463	0.25	0.003	0	MSC	CDC25C
0	3.18188176045473	0.264	0.018	0	MSC	CCDC15
0	1.01663552865997	0.989	0.745	0	MSC	PTGES3
0	1.52930584760963	0.294	0.052	0	MSC	GSTCD
0	1.20777589575172	0.996	0.756	0	MSC	DRAP1
0	2.03670518804637	0.999	0.759	0	MSC	TUBA1B
0	3.50712311427701	0.259	0.021	0	MSC	RMI2
0	1.42442347492604	0.289	0.051	0	MSC	CNTRL
0	3.63150935133448	0.25	0.013	0	MSC	TEDC2
0	1.70431427636097	0.29	0.054	0	MSC	OSBPL6
0	1.60721735038193	0.278	0.044	0	MSC	POLA1
0	2.49588210353477	0.278	0.045	0	MSC	TFPI2
0	1.90034935259322	0.289	0.056	0	MSC	NCF2
0	1.05142409077926	0.997	0.765	0	MSC	TNFRSF12A
0	1.84569990968021	0.284	0.054	0	MSC	ZNF85
0	2.74995602436807	0.255	0.026	0	MSC	HIST1H1D
0	2.2812855441946	0.252	0.029	0	MSC	POLD1
0	1.80963587085762	0.26	0.04	0	MSC	WRAP53
0	1.50877017709125	0.999	0.78	0	MSC	RAN
0	1.88066205700742	0.264	0.046	0	MSC	PHF7
0	2.26210611046893	0.252	0.037	0	MSC	EPB41L4B
0	1.69595679915874	0.255	0.042	0	MSC	FANCM
0	1.18520741513175	0.994	0.783	0	MSC	C12orf75
0	2.29683593024664	0.251	0.041	0	MSC	NGEF
0	1.77246347071786	0.997	0.793	0	MSC	TUBB
0	1.26501799015716	0.999	0.803	0	MSC	PPP1R14B
0	1.20087987481566	0.998	0.859	0	MSC	HMGB1
0	1.11654567452723	1	0.896	0	MSC	PFN1
0	1.42105964806941	1	0.927	0	MSC	MT2A
0	-2.00601	0.896	0.898	0	MSC	NNMT
9.88131291682493e-324	1.13067510914892	0.69	0.278	2.55876597981182e-319	MSC	RASA1
2.96439387504748e-323	-1.93905	0.925	0.891	7.67629793943545e-319	MSC	IFITM3
4.94065645841247e-323	1.39139560972146	0.34	0.077	1.27938298990591e-318	MSC	FAAP24
2.56914135837448e-322	1.02954451798946	0.591	0.205	6.65279154751072e-318	MSC	CASP6
5.43472210425371e-322	1.2052317761446	0.368	0.089	1.4073212888965e-317	MSC	FAM122B
9.68368665848843e-322	1.06367699992246	0.288	0.055	2.50759066021558e-317	MSC	DDX11
1.03753785626662e-321	1.10714916141921	0.347	0.079	2.68670427880241e-317	MSC	CCHCR1
5.66199230134069e-321	1.19265724495843	0.508	0.157	1.46617290643217e-316	MSC	HSPA14.1
6.52166652510445e-321	1.01150647014067	0.653	0.241	1.6887855466758e-316	MSC	BCAR3
9.15997707389671e-321	1.11065212712688	0.875	0.475	2.37197606328555e-316	MSC	KLF6
2.0039302595321e-320	1.31329302708599	0.359	0.085	5.18917740705836e-316	MSC	GRK6
6.71830465214927e-320	1.3774491945685	0.314	0.067	1.73970498967405e-315	MSC	CENPP
3.69146087946746e-319	1.15835727642984	0.498	0.153	9.55903794738098e-315	MSC	NT5DC3
9.97034354620552e-319	1.30072595648767	0.487	0.15	2.58182046128992e-314	MSC	ZMYND19
2.71443618350348e-318	1.45552194807533	0.407	0.108	7.02903249718225e-314	MSC	RPS6KA4
7.06717428599069e-318	1.31997335282724	0.363	0.087	1.83004478135729e-313	MSC	CASP2
1.82762787447011e-317	1.22156234152679	0.416	0.112	4.73264238094034e-313	MSC	WDR5
5.18831872096589e-317	1.15001744730339	0.399	0.103	1.34351513279412e-312	MSC	FGFR1OP
1.41931789446943e-316	1.04709225899163	0.679	0.267	3.67532368772858e-312	MSC	BOLA2
1.58667166374081e-316	1.06978	0.721	0.3	4.10868627325684e-312	MSC	DIXDC1
6.05688602754167e-316	1.59968393874708	0.309	0.065	1.56843063683192e-311	MSC	ABHD3
2.15493950720877e-315	1.0670422243643	0.546	0.181	5.5802158539171e-311	MSC	FARSB
3.78558543435112e-315	1.39383358631778	0.388	0.099	9.80277348225221e-311	MSC	LRWD1
2.7607734660522e-314	1.44388115775727	0.421	0.115	7.14902289034218e-310	MSC	SLC7A5
5.9915381009061e-314	1.05072697731943	0.827	0.369	1.55150879122964e-309	MSC	INSIG1
1.39231171409998e-313	1.30613806023538	0.657	0.254	3.6053911836619e-309	MSC	PMEPA1
5.98156399327137e-313	1.27802873281564	0.337	0.077	1.54892599605762e-308	MSC	MDC1
1.61366450057107e-311	1.2802178958719	0.815	0.384	4.17858422422878e-307	MSC	PLAU
2.5246600370757e-310	1.05764059082127	0.481	0.146	6.53760716600752e-306	MSC	AUTS2
4.36855182714541e-310	1.0180002101885	0.527	0.171	1.1312364956393e-305	MSC	PPP5C
3.60800549822036e-309	1.48083637117636	0.376	0.096	9.34293023764161e-305	MSC	TLNRD1
4.91160507931511e-309	1.00998089827184	0.603	0.217	1.27186013528865e-304	MSC	EHD1
1.73192652207279e-308	1.02435462489518	0.557	0.19	4.4848237289075e-304	MSC	DGKZ
6.552526713584e-308	1.45583108179471	0.414	0.114	1.69677679248258e-303	MSC	ATP10A
8.76916134191908e-308	1.53901053362882	0.252	0.046	2.27077432948995e-303	MSC	ATAD3B
3.15364562019754e-306	1.57030052927631	0.416	0.116	8.16636533350154e-302	MSC	LPXN
5.49368657565638e-305	-5.00526	0.125	0.556	1.42259013876622e-300	MSC	CCN5
1.15418050337859e-304	1.00167810613581	0.391	0.102	2.98875041349885e-300	MSC	PLCE1
1.61552153525062e-304	1.06111138456119	0.58	0.206	4.18339301553147e-300	MSC	HERC3
8.36450479790008e-304	-2.86195	0.522	0.74	2.16598851741623e-299	MSC	CEBPD
4.85253221940554e-303	1.19545266714981	0.565	0.195	1.25656321821506e-298	MSC	IL7R
4.42051841315233e-302	1.5099562349107	0.39	0.103	1.1446932430858e-297	MSC	MAMDC2
5.36183831292124e-302	1.01043285961842	0.726	0.304	1.38844803113095e-297	MSC	STEAP1B
9.58465520818929e-302	1.65970983846095	0.293	0.062	2.48194646616062e-297	MSC	SLC1A4
1.01633465886969e-301	1.08760975234062	0.541	0.177	2.63179859914305e-297	MSC	PSAT1
6.99668570255989e-300	1.02608024500581	0.637	0.245	1.81179176267788e-295	MSC	CANT1
4.2258512366022e-299	1.25088748649218	0.403	0.11	1.09428417771814e-294	MSC	CAD
1.14972565259981e-297	1.26416	0.313	0.07	2.9772145774072e-293	MSC	TELO2
2.16299098069418e-297	1.21966193761959	0.588	0.208	5.60106514450759e-293	MSC	TIMP3
8.20743117946456e-297	1.03641408945146	0.483	0.152	2.12531430392235e-292	MSC	DPP9
1.08434123307216e-296	1.38090651261092	0.5	0.162	2.80790162304035e-292	MSC	DNER
2.09607520287487e-296	1.11126190987365	0.538	0.183	5.42778673784447e-292	MSC	YRDC
4.09183165089669e-296	-3.52978	0.403	0.714	1.0595798059997e-291	MSC	CHI3L1
3.38480055959075e-295	1.02401486833373	0.642	0.249	8.76494104906026e-291	MSC	RABIF
1.72453406815905e-294	1.20976225272708	0.449	0.134	4.46568096949786e-290	MSC	FKBP5
6.91630759475688e-294	1.00728610030254	0.417	0.118	1.79097785166229e-289	MSC	PI4K2B
1.33290778265275e-292	1.51583936937165	0.275	0.056	3.4515647031793e-288	MSC	DCAF15
2.78932032937271e-291	1.43856739592971	0.314	0.072	7.22294499291064e-287	MSC	CCSAP
3.55807399017416e-290	1.36493975345946	0.448	0.137	9.21363259755599e-286	MSC	KCNK6
4.31758247529812e-290	-1.98491	0.858	0.9	1.11803798197845e-285	MSC	CLU
2.56119284532087e-289	1.46029670217315	0.293	0.063	6.6322088729584e-285	MSC	TLCD4
1.0018866411293e-288	1.1991648130631	0.601	0.222	2.59438545720432e-284	MSC	CRIP2
1.21998973774262e-287	1.9019939488988	0.332	0.082	3.15916342588453e-283	MSC	C19orf33
1.26859801430343e-285	1.26545398071756	0.268	0.054	3.28503455803874e-281	MSC	SOGA3
2.74721335416594e-285	1.41555905474835	0.252	0.048	7.1139089806127e-281	MSC	LRRC45
8.82383634068116e-285	1.40367189815305	0.449	0.138	2.28493242041939e-280	MSC	EPHB2
8.37236103931318e-282	1.37014456325808	0.281	0.06	2.16802289113015e-277	MSC	TDP1
1.18545292237222e-280	1.03943985158738	0.379	0.103	3.06973034248287e-276	MSC	APAF1
5.06265943175243e-280	1.75464788473842	0.282	0.061	1.31097565985229e-275	MSC	AC010343.3
8.42689415650017e-279	1.05832108248653	0.27	0.055	2.18214424182572e-274	MSC	FHOD3
1.58501862923522e-275	1.09948944678879	0.935	0.548	4.1044057404046e-271	MSC	SERPINE1
4.35992449733061e-275	1.0763115896324	0.489	0.163	1.12900244858376e-270	MSC	MEAK7
3.15006326419082e-274	1.13667214427689	0.456	0.143	8.15708882262213e-270	MSC	KCNN4
6.26800974260036e-274	1.12066337418493	0.302	0.069	1.62310112284636e-269	MSC	HAUS3
1.78674577608138e-273	1.07082938907269	0.409	0.12	4.62677818716274e-269	MSC	SMIM13
2.69912829493242e-272	1.68390957507507	0.324	0.081	6.98939271972749e-268	MSC	LRP8
9.06433362216725e-272	1.21989008829206	0.286	0.064	2.34720919146021e-267	MSC	SFMBT1
1.42369312783854e-271	1.46508099457078	0.358	0.095	3.6866533545379e-267	MSC	KRTAP2-3
3.33747197089082e-271	-1.74406	0.879	0.837	8.64238366862179e-267	MSC	GAS5
5.97203546496859e-271	1.23552298827155	0.364	0.099	1.54645858365362e-266	MSC	PAG1
5.16852109692831e-270	1.30138565742957	0.263	0.055	1.33838853804959e-265	MSC	TRIM6
5.89282389827903e-269	1.61413898407954	0.312	0.077	1.52594674845935e-264	MSC	LETM2
3.38636471520659e-268	1.15602361787234	0.442	0.139	8.76899143002746e-264	MSC	RNF26
4.58954659145999e-268	1.28655340585482	0.323	0.079	1.18846308985856e-263	MSC	DOCK10
4.84586085702908e-268	1.13756747249745	0.308	0.073	1.25483566892768e-263	MSC	TUBGCP3
1.31684462203816e-267	1.35825463541938	0.408	0.122	3.40996914876781e-263	MSC	SEMA4B
3.12816992203269e-265	1.16552330411347	0.304	0.072	8.10039601310366e-261	MSC	POLH
2.83017487909286e-264	1.30717789815154	0.285	0.065	7.32873784941095e-260	MSC	ZNF738
4.85614425741788e-263	1.09119452670149	0.421	0.128	1.25749855545836e-258	MSC	ADORA2B
1.27302145733563e-262	1.15535916365328	0.364	0.1	3.29648906377061e-258	MSC	UBASH3B
3.24603415573241e-262	1.61410241816315	0.262	0.056	8.40560544626908e-258	MSC	MIR155HG
1.25479352396306e-261	1.12808825285369	0.385	0.111	3.24928783030233e-257	MSC	KCTD5
2.06199086240483e-261	1.02614260808883	0.757	0.376	5.33952533819731e-257	MSC	POSTN
2.26719852144871e-261	1.21598374646452	0.281	0.063	5.87091057129143e-257	MSC	EXOSC2
1.08116053239566e-260	1.01557665788399	0.954	0.609	2.79966519863857e-256	MSC	MAP4K4
7.52770200603016e-259	1.06313097154173	0.37	0.104	1.94929843446151e-254	MSC	ZW10
2.84998258113723e-258	1.09822471438331	0.418	0.129	7.38002989385486e-254	MSC	SIPA1L3
1.09092183554945e-256	1.19588313462909	0.306	0.075	2.8249420931553e-252	MSC	SPAG1
2.3623010687563e-256	1.31860882043329	0.312	0.078	6.11717861754444e-252	MSC	NDE1
5.75455052474872e-256	1.74820330978216	0.269	0.06	1.49014085838368e-251	MSC	ADTRP
8.49992250091346e-256	1.28193121031743	0.291	0.069	2.20105493161154e-251	MSC	DTX2
6.78273977908329e-255	1.05781310728505	0.346	0.094	1.75639046579362e-250	MSC	UNKL
1.46038780294385e-253	1.13763315543636	0.392	0.117	3.78167421572309e-249	MSC	CPNE2
8.0620327858524e-252	1.07591400295318	0.431	0.134	2.08766338989648e-247	MSC	NTM
1.77168662191573e-251	1.03355623367976	0.344	0.093	4.58778250745079e-247	MSC	MIS12
1.05412246972685e-250	1.18075689397836	0.282	0.065	2.72965013535767e-246	MSC	FAM110A
3.31607889421383e-250	1.27227392461106	0.314	0.08	8.58698629656672e-246	MSC	ZDHHC18
1.16347510440769e-247	1.04174708241641	0.559	0.216	3.01281878286372e-243	MSC	FSTL3
1.34965303594615e-247	1.1015824542989	0.351	0.098	3.49492653658256e-243	MSC	PCBD2
1.72742239012236e-246	1.36456230603054	0.281	0.067	4.47316027922186e-242	MSC	PDXP
7.99212710246918e-246	1.15165893939462	0.524	0.194	2.06956131318439e-241	MSC	SPHK1
3.68516744391068e-243	-1.07769	0.986	0.911	9.54274109600672e-239	MSC	RPL31
4.15195287339749e-243	1.28398764187921	0.88	0.51	1.07514819656628e-238	MSC	TMEM158
6.41185185981242e-243	1.06983467261161	0.396	0.122	1.66034903909843e-238	MSC	ADAT1
6.60564697192677e-243	1.58433272004685	0.259	0.058	1.71053228338044e-238	MSC	WDR4
2.06885113451785e-242	1.0989449394278	0.422	0.137	5.35729001283398e-238	MSC	MTFP1
2.44854468859189e-242	1.35147303395534	0.443	0.147	6.34050647110869e-238	MSC	C11orf91
2.61972138316721e-242	1.34700891562417	0.282	0.068	6.78376852171149e-238	MSC	TOE1
8.25693803850359e-241	-1.2703	0.884	0.934	2.1381341050705e-236	MSC	MT-CO1
1.16118068992103e-240	1.01225289520834	0.509	0.185	3.0068773965505e-236	MSC	MICAL2
4.64376460158442e-240	1.02449175519962	0.432	0.141	1.20250284358029e-235	MSC	TOR4A
1.33916757659988e-239	1.01728754628924	0.473	0.165	3.46777443960539e-235	MSC	SLC16A2
2.00370523053259e-238	1.3158868938205	0.358	0.105	5.18859469446413e-234	MSC	KRBOX1
4.39590419766959e-238	1.50255449707948	0.328	0.089	1.13831939198654e-233	MSC	APCDD1L
1.52854268000053e-236	1.03911083092361	0.387	0.119	3.95816126986137e-232	MSC	MICALL1
2.44369652993239e-236	1.00630207794665	0.452	0.154	6.32795216425993e-232	MSC	FTSJ1
3.00064674922301e-235	1.35595851050581	0.35	0.101	7.77017475711299e-231	MSC	CHST11
5.10514341054208e-235	1.24666789565029	0.311	0.082	1.32197688615987e-230	MSC	FBXL6
4.39811495378629e-232	1.0510822783007	0.363	0.108	1.13889186728296e-227	MSC	NCAM1
1.32531698170784e-229	1.16062911527718	0.28	0.069	3.43190832413246e-225	MSC	PGAM5
1.81492000506079e-229	1.10975290979512	0.372	0.114	4.69973535310492e-225	MSC	WDR77
2.04527837081857e-229	1.07496241351493	0.293	0.075	5.29624834123469e-225	MSC	BUD13
3.75858601321297e-229	1.61853069657666	0.284	0.072	9.73285848121498e-225	MSC	NDP
6.4527739240691e-229	-1.34629	0.871	0.923	1.67094580763769e-224	MSC	MT-CYB
1.06965207101656e-228	1.3682580468144	0.648	0.296	2.76986403789739e-224	MSC	CKB
4.08958674610766e-228	1.17931932318701	0.481	0.176	1.05899848790458e-223	MSC	DCLK1
1.06175024197033e-226	1.01259426204962	0.374	0.116	2.74940225158217e-222	MSC	RP2
3.34072573225301e-225	1.03596241691214	0.389	0.124	8.65080928366917e-221	MSC	FAM24B
7.14745865948005e-225	1.22318481436612	0.423	0.143	1.85083441987236e-220	MSC	TNFSF9
1.97820250109638e-224	1.09447204388553	0.401	0.131	5.12255537658906e-220	MSC	SH2B3
2.46539974677149e-223	-4.26343	0.251	0.559	6.38415264426477e-219	MSC	SFRP4
3.43151816463128e-223	1.25129152830764	0.471	0.172	8.8859162873127e-219	MSC	CDCP1
1.89919155239914e-222	1.15790717853626	0.378	0.118	4.91795652493756e-218	MSC	TCF7
6.16947376115711e-222	1.28365279517729	0.308	0.084	1.59758523045163e-217	MSC	AC022613.1
1.49896205288169e-221	1.47594527145097	0.282	0.073	3.88156223593713e-217	MSC	ABCB10
2.00010963603358e-219	1.17649532311554	0.312	0.087	5.17928390250896e-215	MSC	SAAL1
9.43426826345123e-213	-1.24531	0.953	0.867	2.4430037668207e-208	MSC	ZFAS1
1.38878529454323e-212	1.27468321794051	0.302	0.084	3.5962595202197e-208	MSC	MPV17L2
1.668495194085e-212	1.1592098065236	0.279	0.073	4.3205683050831e-208	MSC	CCDC110
1.76418612303673e-211	1.21085276216243	0.291	0.079	4.56835996560362e-207	MSC	LSR
5.9583482969063e-207	1.00099466082429	0.442	0.16	1.54291429148389e-202	MSC	HSD3B7
2.02136194117262e-206	1.52768694491759	0.259	0.066	5.23431674666649e-202	MSC	ARHGDIB
3.04168569708976e-204	1.06715544387607	0.363	0.117	7.87644511261394e-200	MSC	C16orf95
1.02974683133372e-203	1.0205515525592	0.346	0.106	2.66652941973867e-199	MSC	GNG2
3.42768319043283e-203	1.08626222383361	0.34	0.105	8.87598562162583e-199	MSC	ZDHHC14
5.30638714558403e-203	-3.93903	0.265	0.544	1.37408895134898e-198	MSC	TXNIP
1.60399537946698e-202	1.16410918243475	0.264	0.068	4.15354603512975e-198	MSC	DARS2
8.13369827232898e-200	1.09850414301863	0.259	0.067	2.10622116761959e-195	MSC	PHLPP2
1.37979376388112e-199	1.41610759877468	0.339	0.107	3.57297595157016e-195	MSC	MRAP2
8.09241819199349e-198	1.21090524021328	0.387	0.133	2.09553169081671e-193	MSC	WNK4
4.48947980389192e-195	1.00892106201106	0.29	0.082	1.16255079521781e-190	MSC	PRXL2B
6.67037420350552e-194	1.06787066912326	0.615	0.279	1.72729339999775e-189	MSC	SFRP1
1.22022199241483e-193	1.24873151507832	0.314	0.095	3.15976484935821e-189	MSC	RAC3
5.3064230820989e-190	1.0703701734488	0.366	0.124	1.37409825710951e-185	MSC	SH3BP5L
1.24421616118513e-186	-1.28945	0.869	0.919	3.2218977493889e-182	MSC	MT-ND4
7.52637739508726e-186	1.26031482671299	0.356	0.121	1.94895542645785e-181	MSC	ULBP2
1.14000516445483e-185	1.15177099597752	0.356	0.119	2.95204337335577e-181	MSC	MANCR
8.82110319043168e-185	1.16369763135006	0.474	0.194	2.28422467116228e-180	MSC	OLFM1
2.15864535134634e-183	1.32533333443352	0.265	0.074	5.58981213731134e-179	MSC	SHISAL1
7.32449431996228e-183	1.17521042408873	0.261	0.072	1.89667780415423e-178	MSC	KCNS3
8.66884973515275e-183	-2.77828	0.47	0.643	2.2447986389178e-178	MSC	C1R
1.47769780903221e-181	-2.08944	0.582	0.692	3.8264984764889e-177	MSC	SELENOP
1.3516487919798e-179	1.08321831455893	0.336	0.111	3.50009454683169e-175	MSC	SLC2A6
3.0386013060817e-175	1.25747757358635	0.305	0.097	7.86845808209856e-171	MSC	TBXAS1
1.85420077506905e-173	1.28684137648826	0.288	0.088	4.8014529070413e-169	MSC	FAM241A
2.0172707146879e-173	-1.3921	0.875	0.922	5.22372251568431e-169	MSC	MT-ATP6
6.78802940499917e-171	-1.29293	0.88	0.923	1.75776021442454e-166	MSC	MT-CO3
6.1888484717956e-167	-1.47088	0.845	0.878	1.60260231177147e-162	MSC	MT-ND3
1.39737389147313e-166	-1.95662	0.803	0.78	3.61849969196966e-162	MSC	IFITM2
6.06665871415138e-166	-1.87008	0.619	0.692	1.5709612740295e-161	MSC	PNRC1
1.42917474156226e-164	1.06059995309825	0.257	0.075	3.70084799327548e-160	MSC	MICAL1
2.02542752600316e-159	1.58867754553721	0.359	0.136	5.24484457858519e-155	MSC	CD70
4.80110131670656e-159	-1.67585	0.832	0.871	1.24324518596116e-154	MSC	MT-ND1
1.4126107901285e-157	1.08783956508159	0.431	0.177	3.65795564103776e-153	MSC	HAPLN1
2.34379990077698e-156	1.0306946931483	0.291	0.095	6.069269843062e-152	MSC	COQ3
2.9278950344581e-154	1.01653682454433	0.329	0.117	7.58178419172924e-150	MSC	C10orf90
1.48275025851164e-152	1.00356601831383	0.271	0.086	3.8395817944159e-148	MSC	CRY1
5.396738449246e-149	1.20298669589261	0.257	0.08	1.39748542143225e-144	MSC	SH2D5
5.97184535289068e-144	1.20975029348921	0.282	0.094	1.54640935413104e-139	MSC	PLPP2
1.91388650819019e-135	-1.4616	0.856	0.815	4.95600911295849e-131	MSC	IGFBP4
9.38652630818672e-134	-1.68443	0.857	0.802	2.43064098750495e-129	MSC	SOD2
1.84834269109957e-133	-2.5351	0.473	0.599	4.78628339860233e-129	MSC	C1S
7.62629360264661e-133	-2.47126	0.562	0.646	1.97482872840534e-128	MSC	GPX3
1.09095974736177e-132	-1.27459	0.795	0.774	2.8250402657933e-128	MSC	HLA-B
1.12640512762184e-128	-1.05987	0.919	0.824	2.91682607797675e-124	MSC	DAB2
1.57452221549755e-128	-1.36963	0.806	0.816	4.0772252770309e-124	MSC	CCN2
3.49237196282586e-125	-1.56812	0.783	0.735	9.04349719773756e-121	MSC	ARID5B
4.62201846142816e-124	-4.15942	0.1	0.346	1.19687168058682e-119	MSC	GALNT15
7.42435511002634e-124	-1.78823	0.718	0.711	1.92253675574132e-119	MSC	ADM
1.96791802773301e-122	-2.3006	0.279	0.505	5.09592373281462e-118	MSC	NDUFA4L2
6.10104140016591e-116	1.83729244279809	0.296	0.119	1.57986467057296e-111	MSC	HIST1H2BJ
4.53190612378096e-112	-3.56043	0.205	0.417	1.17353709075308e-107	MSC	PLTP
1.94847214631921e-110	-2.60593	0.482	0.591	5.04556862289359e-106	MSC	LRRC75A
3.75416653976817e-106	-1.62447	0.789	0.805	9.72141425472969e-102	MSC	MT-ND5
2.10141153990782e-103	-3.16825	0.462	0.569	5.4416051825913e-99	MSC	MTRNR2L12
3.28060082777062e-103	-4.06344	0.09	0.308	8.49511584351202e-99	MSC	KCNK15
2.33378593374528e-102	-1.23998	0.813	0.759	6.04333867543341e-98	MSC	CITED2
2.87864953417218e-95	-1.3974	0.817	0.83	7.45426296873887e-91	MSC	MT-ND2
9.39785369932694e-89	-1.98993	0.554	0.621	2.43357421544071e-84	MSC	AEBP1
1.49237705236594e-88	-3.08078	0.221	0.411	3.86451037710159e-84	MSC	SCRG1
2.19913037806254e-88	-2.67646	0.237	0.42	5.69464811399296e-84	MSC	SLC40A1
4.14597904944525e-86	-3.3627	0.125	0.318	1.07360127485385e-81	MSC	SERPING1
1.00716618468663e-84	-1.44207	0.7	0.672	2.60805683524603e-80	MSC	NRN1
2.56197773231931e-84	-2.52305	0.277	0.437	6.63424133784085e-80	MSC	PLAAT4
7.80551304842215e-79	-2.87469	0.329	0.462	2.02123760388892e-74	MSC	FGF7
1.56792701148521e-76	-1.37114	0.736	0.723	4.06014699624095e-72	MSC	SOD3
6.67355765009426e-76	-2.82079	0.27	0.423	1.72811775349191e-71	MSC	EGR1
4.1558489458666e-75	-2.38565	0.281	0.44	1.07615708453216e-70	MSC	MAFB
6.83028714257077e-75	-4.23025	0.077	0.25	1.7687028555687e-70	MSC	CFD
2.95702241587285e-74	-1.06249	0.892	0.751	7.65720954590276e-70	MSC	EIF4A2
2.93402965882283e-72	-3.31852	0.158	0.326	7.59766980152171e-68	MSC	DEPP1
9.0988789826505e-71	-1.42939	0.689	0.703	2.35615471255735e-66	MSC	COL3A1
8.27872262875234e-66	-1.83991	0.552	0.569	2.14377522471542e-61	MSC	EPB41L4A-AS1
6.16886709956188e-64	-1.12297	0.961	0.854	1.59742813543155e-59	MSC	SAT1
4.32144949232511e-62	-2.52811	0.215	0.365	1.11903934603759e-57	MSC	GDF15
3.66000025122498e-59	-2.72102	0.264	0.391	9.47757065054708e-55	MSC	SORBS2
2.23805081375086e-57	-1.13169	0.722	0.716	5.79543258220786e-53	MSC	MMP2
1.21365762841049e-54	-3.14913	0.111	0.255	3.14276642876895e-50	MSC	CP
3.54313340098516e-54	-2.29734	0.304	0.416	9.17494394185108e-50	MSC	GAS1
7.89849127239832e-54	-2.10661	0.291	0.419	2.04531431498754e-49	MSC	CYP1B1
1.80615734760467e-52	-1.45161	0.52	0.577	4.67704445162229e-48	MSC	FBXO32
2.01901764234464e-52	-2.1715	0.609	0.6	5.22824618485143e-48	MSC	COL12A1
1.22813763015567e-51	-2.68742	0.216	0.343	3.1802623932881e-47	MSC	BHLHE41
7.55885079740234e-51	-1.92612	0.303	0.426	1.95736441398733e-46	MSC	FOS
6.97886726997897e-49	-1.50627	0.732	0.646	1.80717767956105e-44	MSC	NOP53
1.53667632111282e-48	-1.27523	0.975	0.927	3.97922333352166e-44	MSC	NEAT1
3.83597510910276e-48	-2.98488	0.255	0.365	9.93325754502161e-44	MSC	CHI3L2
4.17437007822155e-47	-2.15877	0.319	0.416	1.08095313175547e-42	MSC	THBS2
1.44245721040655e-46	-1.92359	0.474	0.518	3.73524294634777e-42	MSC	JUNB
2.19567134956953e-46	-2.19265	0.355	0.433	5.68569095971029e-42	MSC	PPP1R3C
5.30991676217411e-46	-1.90451	0.604	0.585	1.37500294556499e-41	MSC	GJA1
1.74468235254595e-45	-1.35698	0.579	0.577	4.51785495191775e-41	MSC	IER5L
5.70924295198041e-45	-1.83124	0.276	0.388	1.47840846241533e-40	MSC	CCL2
1.48737144695331e-44	-2.1566	0.313	0.413	3.85154836188558e-40	MSC	CD24
6.6029992292865e-43	-1.0337	0.88	0.74	1.70984665042374e-38	MSC	MFGE8
9.50414011778382e-40	-1.51746	0.345	0.447	2.46109708350012e-35	MSC	MGP
4.97373125521847e-39	-2.17448	0.211	0.322	1.28794770853882e-34	MSC	SLC2A12
5.06818692329898e-37	-1.52981	0.472	0.503	1.31240700378827e-32	MSC	AKR1C3
2.87212436785333e-36	-1.68717	0.395	0.464	7.4373660505562e-32	MSC	SLPI
2.71806110775139e-35	-1.22312	0.782	0.658	7.03841923852222e-31	MSC	ANTXR1
1.96005597760468e-34	-2.42561	0.177	0.28	5.07556495400733e-30	MSC	LINC01503
3.2501492074157e-34	-1.54842	0.481	0.498	8.41626137260296e-30	MSC	CTSF
6.41783119514111e-32	-1.55228	0.504	0.506	1.66189738798179e-27	MSC	NDRG1
8.07465202845002e-30	-2.56267	0.208	0.294	2.09093114276713e-25	MSC	FILIP1L
8.8579264612229e-30	-1.36827	0.351	0.427	2.29376005713367e-25	MSC	DDIT4
3.00424239326051e-29	-2.31101	0.197	0.285	7.77948567734808e-25	MSC	BRINP1
5.1984137415203e-29	-1.65139	0.525	0.512	1.34612923836668e-24	MSC	PLAAT3
1.44975726451407e-26	-2.16603	0.203	0.288	3.75414643645917e-22	MSC	BMP4
1.1098693645221e-25	-2.28292	0.182	0.267	2.87400671942998e-21	MSC	GABARAPL1
5.35163086586219e-25	-1.25671	0.82	0.671	1.38580481271501e-20	MSC	TBL1XR1
2.39370561884859e-24	-1.47055	0.397	0.438	6.19850070000842e-20	MSC	LMO7-AS1
4.08059965924903e-24	-1.49109	0.603	0.556	1.05667128176254e-19	MSC	SOX4
8.87702032265663e-23	-1.50545	0.371	0.428	2.29870441255194e-18	MSC	IGFBP5
9.98720333192352e-23	-2.55921	0.251	0.312	2.58618630280159e-18	MSC	FBLN1
1.74880912317525e-21	-1.57126	0.508	0.489	4.5285412244623e-17	MSC	STAT2
4.34932490382746e-21	-2.28362	0.273	0.339	1.12625768384612e-16	MSC	MSMP
6.60557817246373e-21	-1.90929	0.496	0.473	1.71051446775948e-16	MSC	MDK
8.67922697856936e-21	-1.51142	0.566	0.529	2.24748582610054e-16	MSC	PLPP3
3.80944729809519e-20	-1.36264	0.621	0.549	9.86456377841749e-16	MSC	CFH
4.13871997736971e-20	-1.10812	0.71	0.596	1.07172153813989e-15	MSC	ZMAT3
7.9811046949871e-19	-1.10357	0.745	0.649	2.06670706076691e-14	MSC	MME
3.80607954376749e-18	-1.17784	0.618	0.571	9.8558429785859e-14	MSC	AKR1C1
5.01593540414289e-18	-1.12497	0.36	0.235	1.2988764729028e-13	MSC	KCNQ1OT1
2.81293833138533e-17	-2.00936	0.201	0.263	7.2841038091223e-13	MSC	KLHL24
4.120488172755e-17	-1.23807	0.755	0.617	1.06700041233491e-12	MSC	DTWD1
4.60829877864959e-17	-1.18619	0.574	0.517	1.19331896873131e-12	MSC	YPEL3
2.410770061339e-16	-1.1463	0.678	0.564	6.24268907383734e-12	MSC	CPQ
4.61369381222997e-15	-1.95898	0.237	0.286	1.19471601267695e-10	MSC	RBM43
1.21426062344836e-14	-1.38493	0.534	0.48	3.14432788441953e-10	MSC	CREG1
1.23971107441576e-13	-1.62409	0.401	0.268	3.2102318271996e-09	MSC	PLCG2
1.78786536554838e-13	-1.04651	0.713	0.631	4.62967736408753e-09	MSC	SULF1
4.42115662473061e-13	-1.58521	0.366	0.381	1.14485850797399e-08	MSC	CREBRF
7.78519260346971e-13	-1.54284	0.499	0.458	2.01597562466848e-08	MSC	PCMTD1
1.12960894822228e-12	-1.62838	0.42	0.414	2.92512237142161e-08	MSC	DPP4
4.55709940197954e-12	-1.0779	0.633	0.533	1.1800608901426e-07	MSC	BDH2
3.63232961975108e-11	-1.02138	0.258	0.18	9.40591755034543e-07	MSC	ZNF91
5.51894293935741e-11	-1.70914	0.255	0.29	1.4291302741466e-06	MSC	PHKG1
6.54241110360320e-11	-1.07601	0.26	0.183	1.69415735527805e-06	MSC	TPT1-AS1
8.00047930258742e-11	-1.72816	0.35	0.358	2.07172411540501e-06	MSC	MXI1
1.31645642921061e-10	-1.81457	0.32	0.335	3.40896392344087e-06	MSC	IFI16
1.42881433142056e-10	-1.20524	0.29	0.201	3.69991471121353e-06	MSC	PTGFR
2.02603876622429e-10	-1.07147	0.996	0.972	5.2464273851378e-06	MSC	MALAT1
2.25515744219029e-10	-1.41674	0.645	0.538	5.83973019655176e-06	MSC	DSE
2.40079156292994e-09	-2.05595	0.347	0.346	6.21684975220708e-05	MSC	PAPPA
6.11018630725129e-09	-1.09745	0.702	0.493	0.000158223274426272	MSC	WSB1
1.9470869178553e-08	-1.14071	0.598	0.515	0.000504198157378629	MSC	FHL1
2.9533991615276e-08	-1.27909	0.401	0.291	0.000764782712877572	MSC	SNHG14
3.13430846606849e-08	-1.61832	0.232	0.261	0.000811629177288434	MSC	TMTC1
3.22208212808122e-08	-1.03272	0.262	0.189	0.000834358167066633	MSC	PCDHGC3
5.65180143778556e-08	-1.3748	0.446	0.413	0.00146353398231457	MSC	SSPN
6.22936598360954e-08	-1.02691	0.658	0.551	0.00161309432145569	MSC	EPAS1
1.09126674812665e-07	-1.08807	0.261	0.191	0.00282583524427396	MSC	ARHGAP42
1.69388311347676e-07	-2.44489	0.326	0.323	0.00438631032234806	MSC	MT-ND6
1.98097595702182e-07	-1.19427	0.266	0.192	0.00512973724070802	MSC	TNFAIP6
2.57895772378044e-07	-1.05791	0.27	0.199	0.00667821102572946	MSC	PHLDB2
3.75253119288082e-07	-1.10539	0.386	0.282	0.00971717952396488	MSC	AFF1
1.34673608455412e-06	-1.00736	0.437	0.322	0.0348737309095289	MSC	ADAMTS5
