# Supplementary material for: Integrating multi-omics and machine learning to explore the role of amino acid metabolism in intervertebral disk degeneration
Source: Front Neurol. 2026 May 13;17:1808282. doi: 10.3389/fneur.2026.1808282 (PMC13212091; doi:10.3389/fneur.2026.1808282)
Supplement: Supplementary file 5 [file Table_5.xlsx]

## Sheet: AIFM1
Table S5：Knockout Differentially Expressed Genes
gene	distance	Z	FC	p.value	p.adj
SERPINF1	2.66202e-07	2.42176	165.96	5.64298e-38	8.13153e-35
COL14A1	1.89383e-07	2.22565	83.9974	4.95427e-20	4.7594e-17
SPON1	1.82195e-07	2.20381	77.7417	1.17438e-18	8.46141e-16
FBLN1	1.57134e-07	2.1211	57.8259	2.86371e-14	1.65064e-11
LHFPL6	1.5301e-07	2.10637	54.8308	1.31368e-13	6.31006e-11
SLC25A37	1.32458e-07	2.02722	41.09	1.45378e-10	5.98544e-08
HELLPAR	1.25949e-07	1.99985	37.1511	1.09318e-09	3.93819e-07
COL12A1	1.19894e-07	1.97323	33.6649	6.54705e-09	2.09651e-06
SPARCL1	1.18773e-07	1.96817	33.0383	9.03612e-09	2.54454e-06
LMO3	1.18521e-07	1.96703	32.8981	9.71197e-09	2.54454e-06
MARCKS	1.18142e-07	1.9653	32.6881	1.08199e-08	2.59857e-06
IGF1	1.1757e-07	1.96269	32.3722	1.27295e-08	2.82204e-06
OLFML3	1.1603e-07	1.95561	31.5301	1.96377e-08	4.04256e-06
MFAP5	1.14232e-07	1.94723	30.5601	3.23685e-08	6.21907e-06
TSHZ2	1.12156e-07	1.93741	29.4596	5.70935e-08	1.0284e-05
PRRX1	1.10888e-07	1.93133	28.7974	8.036e-08	1.36234e-05
PTN	1.10451e-07	1.92921	28.5705	9.03468e-08	1.44655e-05
CPXM2	1.05909e-07	1.90684	26.2693	2.96968e-07	4.50454e-05
THBS4	1.04491e-07	1.89967	25.5704	4.26525e-07	6.14622e-05
IGFBP4	1.03206e-07	1.8931	24.9454	5.89783e-07	7.92926e-05
GPNMB	1.03102e-07	1.89257	24.8953	6.05287e-07	7.92926e-05
COL1A1	1.02412e-07	1.88901	24.563	7.19208e-07	9.01198e-05
ADM	9.70709e-08	1.86071	22.0678	2.63184e-06	0.00031604
FAM180B	9.68783e-08	1.85966	21.9804	2.75452e-06	0.000317541
JUNB	9.64129e-08	1.85712	21.7697	3.07417e-06	0.00034076
MT-ND3	9.40364e-08	1.844	20.7097	5.34448e-06	0.000570474
SFRP2	9.33161e-08	1.83996	20.3937	6.3038e-06	0.000648841
NTRK2	9.2665e-08	1.83629	20.1101	7.3111e-06	0.000726572
ANTXR1	9.22141e-08	1.83373	19.9148	8.09696e-06	0.000777848
MMP2	9.12676e-08	1.82833	19.5081	1.00173e-05	0.000931282
COL4A2	9.05124e-08	1.82398	19.1866	1.18542e-05	0.00106762
FGF7	8.9865e-08	1.82023	18.9131	1.36809e-05	0.0011948
NFIB	8.95096e-08	1.81816	18.7638	1.47947e-05	0.00125407
FNDC1	8.74471e-08	1.806	17.909	2.31718e-05	0.00190803
C1R	8.50349e-08	1.79144	16.9347	3.86888e-05	0.00309725
PODN	8.24093e-08	1.77517	15.905	6.66019e-05	0.00518775
IER2	8.13881e-08	1.76872	15.5133	8.19276e-05	0.00621356
LGALS3BP	7.92202e-08	1.75478	14.6979	0.00012619	0.00932512
COL1A2	7.80004e-08	1.74678	14.2487	0.00016017	0.0115402
PTGFRN	7.73703e-08	1.74261	14.0194	0.000180932	0.0127182
KLF2	7.56539e-08	1.73108	13.4043	0.000251045	0.0172265
ODC1	7.53277e-08	1.72887	13.289	0.000266974	0.0178935
CDH11	7.39988e-08	1.71974	12.8242	0.000342163	0.0223979
KLF4	7.37965e-08	1.71834	12.7542	0.000355208	0.0223979
CP	7.37618e-08	1.7181	12.7422	0.000357496	0.0223979
RBMS3	7.34869e-08	1.71619	12.6474	0.000376083	0.0230611
S100B	7.2621e-08	1.71013	12.3511	0.000440726	0.0264619
LIMA1	7.24056e-08	1.70861	12.2779	0.000458343	0.0269581
SFRP4	7.18888e-08	1.70496	12.1033	0.000503323	0.0290116
IL32	7.12425e-08	1.70035	11.8867	0.000565375	0.0313932
BASP1	7.12321e-08	1.70028	11.8832	0.000566428	0.0313932
RAB31	7.07059e-08	1.6965	11.7083	0.00062223	0.0338352
FBN1	7.04579e-08	1.69471	11.6263	0.000650256	0.034286
FSTL1	7.04229e-08	1.69445	11.6147	0.000654313	0.034286
EGR1	7.00805e-08	1.69197	11.5021	0.000695182	0.035777
COL4A1	6.95367e-08	1.68801	11.3243	0.000765007	0.0386798
PLPP1	6.84887e-08	1.68029	10.9855	0.000918271	0.0456286
IGFBP7	6.79206e-08	1.67606	10.804	0.0010128	0.0491612
SSC5D	6.78368e-08	1.67544	10.7774	0.00102749	0.0491612
SLC44A1	6.77632e-08	1.67489	10.754	0.00104054	0.0491612
DDIT3	6.76417e-08	1.67398	10.7155	0.00106244	0.0493862
SFRP1	6.75279e-08	1.67312	10.6794	0.00108333	0.049558

## Sheet: CETP
Table S5：Knockout Differentially Expressed Genes
gene	distance	Z	FC	p.value	p.adj
SERPINF1	5.98719e-07	2.62566	130.365	3.40973e-30	3.27561e-27
COL14A1	4.61291e-07	2.46283	77.3864	1.40581e-18	1.01289e-15
SPON1	4.37241e-07	2.42995	69.5274	7.53588e-17	4.34368e-14
FBLN1	4.03998e-07	2.38174	59.3572	1.31495e-14	6.31615e-12
LHFPL6	3.75844e-07	2.33804	51.3725	7.64015e-13	3.14556e-10
SLC25A37	3.73143e-07	2.3337	50.6367	1.1115e-12	4.00417e-10
MARCKS	3.29501e-07	2.2593	39.4845	3.30668e-10	1.05887e-07
COL12A1	3.24957e-07	2.25106	38.4031	5.75396e-10	1.65829e-07
HELLPAR	3.2173e-07	2.24514	37.6441	8.49022e-10	2.22444e-07
IGF1	3.16961e-07	2.23629	36.5366	1.4983e-09	3.59841e-07
SPARCL1	3.05282e-07	2.21412	33.8936	5.82095e-09	1.29046e-06
OLFML3	2.90819e-07	2.18559	30.7583	2.92258e-08	6.01635e-06
COL1A1	2.8997e-07	2.18387	30.5788	3.20583e-08	6.15947e-06
TSHZ2	2.87655e-07	2.17918	30.0925	4.11926e-08	7.41982e-06
MFAP5	2.86933e-07	2.1777	29.9416	4.45257e-08	7.54841e-06
GPNMB	2.81073e-07	2.16563	28.7311	8.31564e-08	1.33143e-05
IGFBP4	2.77601e-07	2.15838	28.0257	1.19716e-07	1.8159e-05
PTN	2.72898e-07	2.14842	27.0841	1.94792e-07	2.80695e-05
PRRX1	2.60723e-07	2.1219	24.7214	6.62442e-07	8.68539e-05
MMP2	2.60714e-07	2.12188	24.7198	6.63007e-07	8.68539e-05
COL4A2	2.60132e-07	2.12058	24.6095	7.02055e-07	8.79705e-05
NFIB	2.583e-07	2.11649	24.2641	8.39892e-07	0.000100857
C1R	2.54309e-07	2.10748	23.52	1.23622e-06	0.000142512
ANTXR1	2.53216e-07	2.10499	23.3184	1.37282e-06	0.000152171
THBS4	2.49155e-07	2.09566	22.5764	2.0195e-06	0.000215563
CPXM2	2.42948e-07	2.08112	21.4655	3.6026e-06	0.00037081
LMO3	2.42228e-07	2.07942	21.3385	3.84924e-06	0.000382535
FNDC1	2.41735e-07	2.07824	21.2518	4.02738e-06	0.000386897
SFRP2	2.36604e-07	2.06592	20.3592	6.41852e-06	0.000596715
LIMA1	2.31119e-07	2.05248	19.4261	1.0457e-05	0.000941786
CDH11	2.20706e-07	2.02616	17.7151	2.56584e-05	0.00221192
COL1A2	2.20506e-07	2.02565	17.683	2.60948e-05	0.00221192
PODN	2.14759e-07	2.01063	16.7732	4.21237e-05	0.00346859
LGALS3BP	2.11452e-07	2.00183	16.2606	5.51995e-05	0.00441903
FBN1	2.11014e-07	2.00065	16.1933	5.71958e-05	0.00445509
PTGFRN	2.07317e-07	1.99064	15.6309	7.69854e-05	0.00574477
RAB31	2.0704e-07	1.98989	15.5891	7.87065e-05	0.00574477
FSTL1	2.0661e-07	1.98871	15.5245	8.14411e-05	0.00574477
S100B	2.06566e-07	1.98859	15.5179	8.17265e-05	0.00574477
FGF7	2.05738e-07	1.98632	15.3937	8.72765e-05	0.00598883
AKAP12	2.04359e-07	1.98252	15.1881	9.73138e-05	0.00638311
NTRK2	2.04341e-07	1.98247	15.1854	9.7452e-05	0.00638311
FAM180B	2.03933e-07	1.98134	15.1248	0.000100633	0.00644501
BASP1	2.03515e-07	1.98018	15.0628	0.000103992	0.00651535
PLPP1	1.99711e-07	1.96954	14.505	0.000139789	0.00857175
C1S	1.96899e-07	1.96156	14.0995	0.000173393	0.0104108
EPHX1	1.94297e-07	1.95408	13.7292	0.000211144	0.0124187
RBMS3	1.93982e-07	1.95317	13.6847	0.000216204	0.012462
IGFBP7	1.92139e-07	1.94781	13.426	0.000248157	0.0140233
CTSK	1.9151e-07	1.94597	13.3382	0.000260051	0.0144128
COL3A1	1.90844e-07	1.94401	13.2456	0.000273222	0.0147832
TMSB4X	1.90659e-07	1.94347	13.2199	0.000276992	0.0147832
SFRP4	1.89064e-07	1.93876	12.9996	0.000311555	0.0163255
CLEC2B	1.86888e-07	1.93228	12.7022	0.000365224	0.0186539
SLC44A1	1.86749e-07	1.93186	12.6833	0.000368935	0.0186539
ELN	1.86152e-07	1.93007	12.6023	0.000385277	0.0191443
SLIT3	1.858e-07	1.92901	12.5546	0.000395224	0.019195
SEPTIN11	1.85647e-07	1.92855	12.534	0.000399619	0.019195
IL32	1.84009e-07	1.9236	12.3138	0.000449627	0.021243
GSN	1.82621e-07	1.91937	12.1287	0.000496513	0.0226229
COL4A1	1.82538e-07	1.91912	12.1177	0.000499463	0.0226229
AQP1	1.82456e-07	1.91887	12.1068	0.000502382	0.0226229
CYP1B1	1.77139e-07	1.90239	11.4115	0.00072991	0.0321426
SFRP1	1.77017e-07	1.90201	11.3958	0.00073609	0.0321426
OLFML2B	1.73812e-07	1.89185	10.9868	0.000917608	0.0392658
CADM1	1.73522e-07	1.89092	10.9502	0.000935928	0.0392658
CD9	1.73302e-07	1.89022	10.9225	0.000950026	0.0392658
ANGPTL1	1.73066e-07	1.88946	10.8928	0.000965396	0.0392658
ACAN	1.73037e-07	1.88937	10.8891	0.00096734	0.0392658
SSC5D	1.71656e-07	1.88493	10.7161	0.0010621	0.0420659
PIK3R1	1.71609e-07	1.88477	10.7101	0.00106551	0.0420659
PDGFRB	1.70632e-07	1.88161	10.5885	0.0011379	0.0443167

## Sheet: GM2A
Table S5：Knockout Differentially Expressed Genes
gene	distance	Z	FC	p.value	p.adj
ENSG00000223561	6.69931e-07	2.69723	163.22	2.23908e-37	3.22652e-34
SERPINF1	5.98719e-07	2.62566	130.365	3.40973e-30	3.27561e-27
COL14A1	4.61291e-07	2.46283	77.3864	1.40581e-18	1.01289e-15
SPON1	4.37241e-07	2.42995	69.5274	7.53588e-17	4.34368e-14
FBLN1	4.03998e-07	2.38174	59.3572	1.31495e-14	6.31615e-12
LHFPL6	3.75844e-07	2.33804	51.3725	7.64015e-13	3.14556e-10
SLC25A37	3.73143e-07	2.3337	50.6367	1.1115e-12	4.00417e-10
MARCKS	3.29501e-07	2.2593	39.4845	3.30668e-10	1.05887e-07
COL12A1	3.24957e-07	2.25106	38.4031	5.75396e-10	1.65829e-07
HELLPAR	3.2173e-07	2.24514	37.6441	8.49022e-10	2.22444e-07
IGF1	3.16961e-07	2.23629	36.5366	1.4983e-09	3.59841e-07
SPARCL1	3.05282e-07	2.21412	33.8936	5.82095e-09	1.29046e-06
OLFML3	2.90819e-07	2.18559	30.7583	2.92258e-08	6.01635e-06
COL1A1	2.8997e-07	2.18387	30.5788	3.20583e-08	6.15947e-06
TSHZ2	2.87655e-07	2.17918	30.0925	4.11926e-08	7.41982e-06
MFAP5	2.86933e-07	2.1777	29.9416	4.45257e-08	7.54841e-06
GPNMB	2.81073e-07	2.16563	28.7311	8.31564e-08	1.33143e-05
IGFBP4	2.77601e-07	2.15838	28.0257	1.19716e-07	1.8159e-05
PTN	2.72898e-07	2.14842	27.0841	1.94792e-07	2.80695e-05
PRRX1	2.60723e-07	2.1219	24.7214	6.62442e-07	8.68539e-05
MMP2	2.60714e-07	2.12188	24.7198	6.63007e-07	8.68539e-05
COL4A2	2.60132e-07	2.12058	24.6095	7.02055e-07	8.79705e-05
NFIB	2.583e-07	2.11649	24.2641	8.39892e-07	0.000100857
C1R	2.54309e-07	2.10748	23.52	1.23622e-06	0.000142512
ANTXR1	2.53216e-07	2.10499	23.3184	1.37282e-06	0.000152171
THBS4	2.49155e-07	2.09566	22.5764	2.0195e-06	0.000215563
CPXM2	2.42948e-07	2.08112	21.4655	3.6026e-06	0.00037081
LMO3	2.42228e-07	2.07942	21.3385	3.84924e-06	0.000382535
FNDC1	2.41735e-07	2.07824	21.2518	4.02738e-06	0.000386897
SFRP2	2.36604e-07	2.06592	20.3592	6.41852e-06	0.000596715
LIMA1	2.31119e-07	2.05248	19.4261	1.0457e-05	0.000941786
CDH11	2.20706e-07	2.02616	17.7151	2.56584e-05	0.00221192
COL1A2	2.20506e-07	2.02565	17.683	2.60948e-05	0.00221192
PODN	2.14759e-07	2.01063	16.7732	4.21237e-05	0.00346859
LGALS3BP	2.11452e-07	2.00183	16.2606	5.51995e-05	0.00441903
FBN1	2.11014e-07	2.00065	16.1933	5.71958e-05	0.00445509
PTGFRN	2.07317e-07	1.99064	15.6309	7.69854e-05	0.00574477
RAB31	2.0704e-07	1.98989	15.5891	7.87065e-05	0.00574477
FSTL1	2.0661e-07	1.98871	15.5245	8.14411e-05	0.00574477
S100B	2.06566e-07	1.98859	15.5179	8.17265e-05	0.00574477
FGF7	2.05738e-07	1.98632	15.3937	8.72765e-05	0.00598883
AKAP12	2.04359e-07	1.98252	15.1881	9.73138e-05	0.00638311
NTRK2	2.04341e-07	1.98247	15.1854	9.7452e-05	0.00638311
FAM180B	2.03933e-07	1.98134	15.1248	0.000100633	0.00644501
BASP1	2.03515e-07	1.98018	15.0628	0.000103992	0.00651535
PLPP1	1.99711e-07	1.96954	14.505	0.000139789	0.00857175
C1S	1.96899e-07	1.96156	14.0995	0.000173393	0.0104108
EPHX1	1.94297e-07	1.95408	13.7292	0.000211144	0.0124187
RBMS3	1.93982e-07	1.95317	13.6847	0.000216204	0.012462
IGFBP7	1.92139e-07	1.94781	13.426	0.000248157	0.0140233
CTSK	1.9151e-07	1.94597	13.3382	0.000260051	0.0144128
COL3A1	1.90844e-07	1.94401	13.2456	0.000273222	0.0147832
TMSB4X	1.90659e-07	1.94347	13.2199	0.000276992	0.0147832
SFRP4	1.89064e-07	1.93876	12.9996	0.000311555	0.0163255
CLEC2B	1.86888e-07	1.93228	12.7022	0.000365224	0.0186539
SLC44A1	1.86749e-07	1.93186	12.6833	0.000368935	0.0186539
ELN	1.86152e-07	1.93007	12.6023	0.000385277	0.0191443
SLIT3	1.858e-07	1.92901	12.5546	0.000395224	0.019195
SEPTIN11	1.85647e-07	1.92855	12.534	0.000399619	0.019195
IL32	1.84009e-07	1.9236	12.3138	0.000449627	0.021243
GSN	1.82621e-07	1.91937	12.1287	0.000496513	0.0226229
COL4A1	1.82538e-07	1.91912	12.1177	0.000499463	0.0226229
AQP1	1.82456e-07	1.91887	12.1068	0.000502382	0.0226229
CYP1B1	1.77139e-07	1.90239	11.4115	0.00072991	0.0321426
SFRP1	1.77017e-07	1.90201	11.3958	0.00073609	0.0321426
OLFML2B	1.73812e-07	1.89185	10.9868	0.000917608	0.0392658
CADM1	1.73522e-07	1.89092	10.9502	0.000935928	0.0392658
CD9	1.73302e-07	1.89022	10.9225	0.000950026	0.0392658
ANGPTL1	1.73066e-07	1.88946	10.8928	0.000965396	0.0392658
ACAN	1.73037e-07	1.88937	10.8891	0.00096734	0.0392658
SSC5D	1.71656e-07	1.88493	10.7161	0.0010621	0.0420659
PIK3R1	1.71609e-07	1.88477	10.7101	0.00106551	0.0420659
PDGFRB	1.70632e-07	1.88161	10.5885	0.0011379	0.0443167

## Sheet: AGK
Table S5：Knockout Differentially Expressed Genes
gene	distance	Z	FC	p.value	p.adj
ADM	3.65765e-08	1.95958	88.1445	6.08448e-21	8.76774e-18
RASD1	2.81492e-08	1.85961	52.2063	4.99647e-13	4.79994e-10
CP	2.64499e-08	1.83601	46.0935	1.12742e-11	6.91045e-09
ACAN	2.64153e-08	1.83551	45.9731	1.1989e-11	6.91045e-09
SNORC	2.576e-08	1.82601	43.7204	3.78811e-11	1.81955e-08
IER2	2.56052e-08	1.82373	43.1965	4.95101e-11	2.0384e-08
SERPINF1	2.52846e-08	1.81896	42.1214	8.57793e-11	3.0902e-08
MT-ND3	2.45226e-08	1.80741	39.6211	3.08339e-10	9.87369e-08
GADD45B	2.35074e-08	1.79146	36.4083	1.60019e-09	4.34825e-07
H2AX	2.34844e-08	1.79109	36.3372	1.65964e-09	4.34825e-07
H1-10	2.34185e-08	1.79003	36.1333	1.84268e-09	4.4255e-07
CITED2	2.27713e-08	1.77948	34.1637	5.06642e-09	1.12319e-06
COL9A2	2.23641e-08	1.7727	32.9528	9.44229e-09	1.94376e-06
SNHG12	2.21754e-08	1.76951	32.3992	1.2554e-08	2.41203e-06
KLF2	2.1968e-08	1.76598	31.7959	1.71257e-08	3.08477e-06
JUNB	2.16221e-08	1.76002	30.8027	2.85646e-08	4.84254e-06
ODC1	2.14266e-08	1.75661	30.2482	3.80147e-08	6.08658e-06
RGCC	2.09249e-08	1.74772	28.8482	7.82772e-08	1.18734e-05
SPON1	2.08093e-08	1.74565	28.5304	9.2238e-08	1.23849e-05
COL9A3	2.07923e-08	1.74534	28.4838	9.44879e-08	1.23849e-05
DDIT3	2.07919e-08	1.74533	28.4827	9.45409e-08	1.23849e-05
LHFPL6	2.05927e-08	1.74173	27.9396	1.25162e-07	1.56833e-05
SOCS3	2.02696e-08	1.7358	27.0696	1.96262e-07	2.35678e-05
PRRX1	1.97636e-08	1.72634	25.7349	3.91682e-07	4.51531e-05
SERPINA1	1.95005e-08	1.72133	25.0544	5.57347e-07	6.17797e-05
COL14A1	1.86601e-08	1.70488	22.9415	1.67008e-06	0.000178266
FGF7	1.84512e-08	1.70068	22.4306	2.17876e-06	0.000224256
KLF4	1.83696e-08	1.69903	22.2326	2.41539e-06	0.00024004
CNMD	1.82898e-08	1.6974	22.0398	2.67056e-06	0.000256552
MDFI	1.81355e-08	1.69425	21.6697	3.23874e-06	0.000301098
NTRK2	1.7976e-08	1.69095	21.29	3.94782e-06	0.000355551
FBLN1	1.79073e-08	1.68953	21.1276	4.29696e-06	0.000375268
HELLPAR	1.77716e-08	1.68669	20.8087	5.07516e-06	0.000430195
SNAI1	1.73869e-08	1.67855	19.9176	8.08544e-06	0.000665778
TSHZ2	1.72908e-08	1.67649	19.6979	9.07015e-06	0.000726116
PTN	1.72527e-08	1.67567	19.6113	9.49066e-06	0.000739246
MFAP5	1.71393e-08	1.67322	19.3544	1.08568e-05	0.000823405
IGF1	1.6615e-08	1.66167	18.1884	2.00092e-05	0.00147863
HSPA2	1.61127e-08	1.65028	17.1052	3.53651e-05	0.00253478
S100A1	1.60953e-08	1.64988	17.0682	3.60604e-05	0.00253478
SNHG1	1.60285e-08	1.64834	16.9269	3.88464e-05	0.00261585
WWP2	1.60243e-08	1.64824	16.918	3.9029e-05	0.00261585
EIF4A3	1.57576e-08	1.64202	16.3596	5.23903e-05	0.00343157
GPX3	1.51307e-08	1.62699	15.0837	0.000102845	0.00658666
COL11A2	1.50487e-08	1.62498	14.9207	0.000112124	0.00702482
SLC14A1	1.49453e-08	1.62243	14.7164	0.000124958	0.0076623
ARL4D	1.46778e-08	1.61576	14.1943	0.000164868	0.00977439
RPS4Y1	1.46701e-08	1.61557	14.1793	0.000166185	0.00977439
SOD3	1.44854e-08	1.61089	13.8245	0.000200698	0.0115682
ECRG4	1.44187e-08	1.60918	13.6976	0.000214726	0.0121341
MT-CYB	1.43091e-08	1.60637	13.4901	0.00023982	0.0132916
VCAN	1.41483e-08	1.6022	13.1886	0.000281653	0.0153156
TUBB4B	1.41072e-08	1.60113	13.1122	0.000293382	0.0156579
ENSG00000260708	1.39807e-08	1.59781	12.878	0.00033246	0.0171893
SOX9	1.3976e-08	1.59768	12.8694	0.000334005	0.0171893
EGR1	1.37671e-08	1.59213	12.4875	0.000409683	0.0207142
SOCS1	1.36557e-08	1.58914	12.2862	0.000456323	0.0226745
PTGFR	1.35285e-08	1.58569	12.0584	0.000515591	0.0251853
TCEAL2	1.33888e-08	1.58187	11.8106	0.000588944	0.0282889
MT-ATP6	1.33668e-08	1.58127	11.7719	0.000601303	0.0284091
CEBPB	1.33105e-08	1.57971	11.6729	0.000634162	0.0294783
TPD52	1.32226e-08	1.57728	11.5192	0.000688798	0.0315098
SCIN	1.32046e-08	1.57678	11.4879	0.000700506	0.0315447
TUBA1C	1.31361e-08	1.57486	11.3691	0.000746773	0.0331108
CKS2	1.3063e-08	1.57281	11.2429	0.00079927	0.0349015
BARX1	1.29568e-08	1.56981	11.0608	0.000881718	0.037927
NFIB	1.28573e-08	1.56698	10.8916	0.000966039	0.0408299
TNFSF9	1.28443e-08	1.56661	10.8696	0.000977538	0.0408299
ZNF704	1.27421e-08	1.56367	10.6972	0.00107297	0.0441758

## Sheet: PNPLA2
Table S5：List of differentially expressed genes after silicon knockout simulation
gene	distance	Z	FC	p.value	p.adj
ROCR	1.60923e-06	2.52934	83.1305	7.68125e-20	1.10687e-16
SERPINF1	1.5728e-06	2.51426	79.4093	5.0488e-19	4.85021e-16
JUNB	1.47363e-06	2.47159	69.7117	6.86379e-17	4.48451e-14
ADM	1.47059e-06	2.47024	69.4243	7.94059e-17	4.48451e-14
IER2	1.46721e-06	2.46874	69.1049	9.33625e-17	4.48451e-14
ODC1	1.30925e-06	2.3949	55.0268	1.18897e-13	4.89515e-11
KLF4	1.26051e-06	2.37051	51.0054	9.21141e-13	3.31841e-10
DDIT3	1.25527e-06	2.36785	50.5828	1.1424e-12	3.65822e-10
TUBB4B	1.16435e-06	2.31986	43.5206	4.19511e-11	1.20903e-08
KLF2	1.15353e-06	2.31393	42.7156	6.3305e-11	1.65859e-08
SPON1	1.13894e-06	2.30585	41.6415	1.09644e-10	2.63327e-08
H1-10	1.11762e-06	2.29389	40.0972	2.41638e-10	5.35693e-08
EGR1	1.10306e-06	2.2856	39.0591	4.11162e-10	8.46407e-08
GADD45B	1.09367e-06	2.28021	38.3972	5.77157e-10	1.10891e-07
CP	1.04813e-06	2.25343	35.2659	2.87629e-09	5.18091e-07
RASD1	1.03822e-06	2.24747	34.6021	4.04461e-09	6.8568e-07
SLC25A37	1.02996e-06	2.24246	34.0538	5.36085e-09	8.58332e-07
RGCC	1.02335e-06	2.23843	33.6182	6.70622e-09	1.01723e-06
COL14A1	9.942e-07	2.22037	31.7303	1.7714e-08	2.55258e-06
CITED2	9.56729e-07	2.19644	29.3836	5.93789e-08	8.14905e-06
H2AX	9.53664e-07	2.19445	29.1956	6.54283e-08	8.57111e-06
SOCS3	9.33192e-07	2.18098	27.9556	1.24134e-07	1.55545e-05
SNHG1	9.24158e-07	2.17496	27.4169	1.63988e-07	1.96922e-05
FBLN1	9.14606e-07	2.16853	26.8531	2.19521e-07	2.53064e-05
SNHG12	9.11659e-07	2.16654	26.6803	2.40053e-07	2.66089e-05
LHFPL6	9.04688e-07	2.1618	26.2739	2.96267e-07	3.05229e-05
CEBPB	9.04657e-07	2.16177	26.2721	2.96544e-07	3.05229e-05
HSPA2	8.55412e-07	2.12732	23.4897	1.25585e-06	0.000124805
ADSS1	8.40385e-07	2.11646	22.6716	1.92183e-06	0.000184624
SLC14A1	8.22774e-07	2.10351	21.7314	3.13621e-06	0.000291566
TUBA1C	8.1833e-07	2.1002	21.4972	3.54337e-06	0.000319124
HELLPAR	8.16033e-07	2.09849	21.3768	3.77318e-06	0.000329525
SNAI1	8.03593e-07	2.08912	20.73	5.28817e-06	0.00044825
GPX3	7.99949e-07	2.08635	20.5424	5.83249e-06	0.000480264
EIF4A3	7.80976e-07	2.07176	19.5795	9.64986e-06	0.000772525
LMO3	7.57166e-07	2.05299	18.4038	1.78697e-05	0.00139191
ADRB2	7.52246e-07	2.04905	18.1655	2.0252e-05	0.00153595
H2AZ1	7.39069e-07	2.03838	17.5346	2.82122e-05	0.00205236
MAP1LC3B	7.38683e-07	2.03806	17.5163	2.84853e-05	0.00205236
ENSG00000260708	7.37491e-07	2.03709	17.4598	2.93447e-05	0.00206272
DUSP1	7.25929e-07	2.02756	16.9167	3.9057e-05	0.00268005
OTUD1	7.24243e-07	2.02616	16.8382	4.07065e-05	0.00272828
JUN	7.13306e-07	2.01701	16.3335	5.31179e-05	0.00347051
ARL6IP1	7.12479e-07	2.01632	16.2956	5.41892e-05	0.00347051
HLA-B	7.02687e-07	2.00801	15.8508	6.85391e-05	0.00429412
FGF7	7.00656e-07	2.00627	15.7593	7.19353e-05	0.00441101
ARL4D	6.98734e-07	2.00462	15.6729	7.5295e-05	0.00452084
NTRK2	6.97258e-07	2.00336	15.6068	7.79744e-05	0.00458617
RHOB	6.87513e-07	1.99493	15.1736	9.80666e-05	0.00557911
IGF1	6.87122e-07	1.99459	15.1563	9.89653e-05	0.00557911
TGFBR3L	6.86394e-07	1.99395	15.1242	0.000100664	0.00557911
PTN	6.8161e-07	1.98977	14.9141	0.000112517	0.00611836
UBE2S	6.73821e-07	1.9829	14.5752	0.000134673	0.00718754
BAMBI	6.72949e-07	1.98213	14.5376	0.000137393	0.00719941
CCN1	6.55297e-07	1.96629	13.7849	0.000204979	0.0105491
FOS	6.32384e-07	1.94515	12.8377	0.000339702	0.0168862
HMGB2	6.32366e-07	1.94513	12.837	0.000339833	0.0168862
CKS2	6.29241e-07	1.9422	12.7105	0.000363618	0.017507
S100B	6.29132e-07	1.94209	12.706	0.000364477	0.017507
PRRX1	6.28276e-07	1.94129	12.6715	0.000371275	0.0175412
OLFML3	6.24996e-07	1.93819	12.5395	0.000398438	0.0183241
BARX1	6.23913e-07	1.93716	12.4961	0.000407799	0.0183241
HSPE1	6.23378e-07	1.93665	12.4747	0.000412508	0.0183241
NRN1	6.22885e-07	1.93618	12.4549	0.000416888	0.0183241
CRYAB	6.22578e-07	1.93589	12.4427	0.000419636	0.0183241
TUBA4A	6.18758e-07	1.93225	12.2905	0.000455276	0.0195837
TNFSF9	6.15423e-07	1.92906	12.1583	0.000488689	0.0206044
MFAP5	6.14979e-07	1.92863	12.1408	0.000493305	0.0206044
TSHZ2	6.02744e-07	1.91677	11.6625	0.000637718	0.0262558
SOCS1	6.01326e-07	1.91538	11.6077	0.000656793	0.0266602
SOD3	5.90497e-07	1.90469	11.1934	0.000820897	0.0328587
NXT1	5.89488e-07	1.90368	11.1552	0.000837975	0.0330828
THBS4	5.78757e-07	1.89289	10.7527	0.00104125	0.0405526
CDKN1A	5.74601e-07	1.88866	10.5988	0.00113158	0.043483
