# Supplementary material for: Integrating multi-omics and machine learning to explore the role of amino acid metabolism in intervertebral disk degeneration
Source: Front Neurol. 2026 May 13;17:1808282. doi: 10.3389/fneur.2026.1808282 (PMC13212091; doi:10.3389/fneur.2026.1808282)
Supplement: Supplementary file 6 [file Table_6.xlsx]

## Sheet: Sheet1
Table S6：List of potential drugs/compounds predicted by the DSigDB database
Term	P-value	Old P-value	Old Adjusted P-value	Odds Ratio	Combined Score	Genes
TOSYLPHENYLALANYL CHLOROMETHYL KETONE CTD 00006910	1.37741416915363E-4	0	0	181.93607305936072	1617.4357816575248	CETP;AIFM1
Bortezomib CTD 00003736	7.888820782451477E-4	0	0	32.777142857142856	234.18920168488816	CETP;AIFM1;AGK
5,6-Dichloro-1H-benzimidazole CTD 00003559	0.002747205358336921	0	0	499.625	2946.3741195064317	AIFM1
Perifosine CTD 00003447	0.002747205358336921	0	0	499.625	2946.3741195064317	AIFM1
THYMOL CTD 00006890	0.003246050875089783	0	0	416.312	2385.6022367218384	AIFM1
NITROFEN CTD 00000346	0.00374469708393798	0	0	356.80357142857144	1993.609466758919	AIFM1
NVP-AEW541 CTD 00004462	0.003993945448655638	0	0	333	1839.1509089009865	AIFM1
4-Hydroperoxycyclofosfamide CTD 00000594	0.003993945448655638	0	0	333	1839.1509089009865	AIFM1
Vorinostat CTD 00003560	0.004317570710320411	0	0	30.846335697399528	167.96022177279704	AIFM1;GM2A
latamoxef HL60 DOWN	0.0043420003097906935	0	0	17.542857142857144	95.42297038896129	AIFM1;GM2A;AGK
Rubitecan CTD 00002935	0.0044922927083929694	0	0	293.79411764705884	1588.072397289777	AIFM1
selegiline CTD 00006730	0.00474139160939957	0	0	277.4583333333333	1484.7973498875915	AIFM1
gambogic acid CTD 00002247	0.005488389443320514	0	0	237.78571428571428	1237.7032790036255	AIFM1
Prolinedithiocarbamate CTD 00002658	0.0059861389875960165	0	0	217.08695652173913	1111.1180475941821	AIFM1
Mangostin CTD 00001026	0.006483689369798885	0	0	199.7	1006.1815770136444	AIFM1
CI-1040 CTD 00003697	0.006732389888591648	0	0	192.0096153846154	960.2065018708713	AIFM1
Benzamide CTD 00001769	0.006981040634233312	0	0	184.88888888888889	917.8914803082985	AIFM1
roscovitine CTD 00003426	0.006981040634233312	0	0	184.88888888888889	917.8914803082985	AIFM1
Ezetimibe BOSS	0.006981040634233312	0	0	184.88888888888889	917.8914803082985	CETP
2,3-diformyloxypropyl formate CTD 00006941	0.006981040634233312	0	0	184.88888888888889	917.8914803082985	CETP
phosphatidylcholines CTD 00006538	0.007229641611706164	0	0	178.27678571428572	878.8271482248972	AIFM1
7-Hydroxystaurosporine CTD 00002331	0.007478192828541258	0	0	172.1206896551724	842.6622961465415	AIFM1
danthron CTD 00000135	0.008223547969126478	0	0	155.961	748.7300222782447	AIFM1
Entinostat CTD 00003662	0.008720202703732128	0	0	146.77205882352942	696.0096581675563	AIFM1
warfarin CTD 00005716	0.008720202703732128	0	0	146.77205882352942	696.0096581675563	AIFM1
nevirapine CTD 00007321	0.009464811895936884	0	0	134.85135135135135	628.4308110799436	CETP
oxidopamine CTD 00007130	0.009712915544850792	0	0	131.29605263157896	608.465136485093	AIFM1
Dacinostat CTD 00004220	0.009960969495176103	0	0	127.92307692307692	589.6078070933972	AIFM1
cilostazol CTD 00002032	0.009960969495176103	0	0	127.92307692307692	589.6078070933972	AIFM1
(-)-Epigallocatechin gallate CTD 00002033	0.010005434664686105	0	0	12.707721459024159	58.5143156504037	CETP;AIFM1;PNPLA2
nicotinic acid BOSS	0.010952688469357683	0	0	116	523.6437583425852	CETP
scriptaid MCF7 UP	0.011026786489241422	0	0	18.764820213799805	84.5810728741874	GM2A;PNPLA2
Bromoacetate CTD 00000832	0.011200494038323646	0	0	113.35795454545455	509.18096448649436	AIFM1
22-Hydroxycholesterol CTD 00000121	0.011200494038323646	0	0	113.35795454545455	509.18096448649436	CETP
indirubin deriv. 7a CTD 00004285	0.011448249952996578	0	0	110.83333333333333	495.41595635428416	AIFM1
Ursolic acid CTD 00000232	0.011695956218302144	0	0	108.41847826086956	482.3009144981259	AIFM1
Rosuvastatin BOSS	0.013675819832555556	0	0	92.31944444444444	396.2466860772184	CETP
3-Butylidenephthalide CTD 00001227	0.014417450339007641	0	0	87.44736842105263	370.71702609175657	AIFM1
sulfasalazine CTD 00006719	0.014664561368472842	0	0	85.9353448275862	362.8466529663449	AIFM1
Nickelous acetate CTD 00003684	0.015158634769837415	0	0	83.0625	347.9641755392504	PNPLA2
Lead dichloride CTD 00001407	0.015405597156586476	0	0	81.69672131147541	340.92241011491575	GM2A
T0901317 CTD 00003912	0.01565251000400841	0	0	80.375	334.1288407937727	CETP
h-89 CTD 00002586	0.016392951412672795	0	0	76.65384615384616	315.11658961920176	CETP
Fludarabine CTD 00001135	0.017379513575201528	0	0	72.19565217391305	292.57021981956115	AIFM1
GW-8510 MCF7 UP	0.017626030405779067	0	0	71.16071428571429	287.37389642812474	GM2A
AC1L1FUW CTD 00002630	0.01885787265075893	0	0	66.4	263.6627670535498	CETP
biochanin A CTD 00000149	0.02058037579882521	0	0	60.71036585365854	235.76368433833323	GM2A
IN1152 CTD 00001901	0.02180925357404456	0	0	57.206896551724135	218.84045903047985	AIFM1
Eicosapentaenoic acid BOSS	0.022545988033330695	0	0	55.291666666666664	209.67695566371845	PNPLA2
L-carnitine BOSS	0.022545988033330695	0	0	55.291666666666664	209.67695566371845	PNPLA2
bezafibrate CTD 00005506	0.022791467529210928	0	0	54.68131868131868	206.77024575968775	CETP
Omega-3 Fatty Acids BOSS	0.024263309113639643	0	0	51.28350515463917	190.71258524794393	CETP
nitric oxide CTD 00006402	0.025978215844994757	0	0	47.81490384615385	174.54816038097263	AIFM1
Sorafenib CTD 00004146	0.027935156143683967	0	0	44.38169642857143	158.79190942444083	AIFM1
7646-79-9 CTD 00000928	0.0289454638077843	0	0	8.203170494985441	29.05843355494911	GM2A;AGK;PNPLA2
CADMIUM CTD 00005555	0.029019062818364697	0	0	11.026315789473685	39.030978283020566	AIFM1;GM2A
formaldehyde CTD 00006001	0.03152382878230261	0	0	7.904985888993415	27.327627519649713	CETP;AIFM1;GM2A
rosiglitazone BOSS	0.03183960137201664	0	0	38.8027	133.75474969906264	PNPLA2
Chromium(VI) CTD 00002830	0.032083212007385425	0	0	38.5	132.41776147898338	AIFM1
Docosahexaenoic acid BOSS	0.032326773605739184	0	0	38.20192307692308	131.10363216765762	PNPLA2
thimerosal CTD 00006868	0.032326773605739184	0	0	38.20192307692308	131.10363216765762	AIFM1
1-Methyl-3-nitro-1-nitrosoguanidine CTD 00006318	0.03257028617210754	0	0	37.908396946564885	129.81180382529053	AIFM1
isoproterenol BOSS	0.032813749721153695	0	0	37.61931818181818	128.54173618163773	PNPLA2
niclosamide CTD 00006390	0.032813749721153695	0	0	37.61931818181818	128.54173618163773	AIFM1
ACRYLAMIDE BOSS	0.032813749721153695	0	0	37.61931818181818	128.54173618163773	CETP
ACROLEIN CTD 00005313	0.034273501945392366	0	0	35.97282608695652	121.35011140082165	AIFM1
atorvastatin BOSS	0.035245690579190664	0	0	34.95246478873239	116.93039549276394	CETP
Cadmium sulfate CTD 00001745	0.03548861536845943	0	0	34.70629370629371	115.86846528512848	GM2A
Cyperquat CTD 00007079	0.039126619199058944	0	0	31.3876582278481	101.72590142076773	AIFM1
oleic acid BOSS	0.039126619199058944	0	0	31.3876582278481	101.72590142076773	PNPLA2
ALDOSTERONE BOSS	0.04323641149866494	0	0	28.314285714285713	88.93721798436884	CETP
palmitic acid BOSS	0.04347772534223132	0	0	28.151988636363637	88.27074429002346	PNPLA2
dUTP BOSS	0.043960206972896584	0	0	27.832865168539325	86.9629645143461	AIFM1
1,9-Pyrazoloanthrone CTD 00003948	0.04444249388838659	0	0	27.520833333333332	85.68774375294936	AIFM1
PROPIDIUM BOSS	0.04468356435447933	0	0	27.367403314917127	85.06198182708867	AIFM1
glycerol BOSS	0.04492458616220098	0	0	27.21565934065934	84.44393291373966	PNPLA2
ellagic acid BOSS	0.04516555932399569	0	0	27.065573770491802	83.83346153729981	AIFM1
formic acid BOSS	0.04564735973515301	0	0	26.77027027027027	82.63472487537138	PNPLA2
D-glucose BOSS	0.04612896564476939	0	0	26.481283422459892	81.46474834004643	PNPLA2
GLYCOPROTEIN BOSS	0.04636969568165142	0	0	26.33909574468085	80.89023777113094	PNPLA2
metformin BOSS	0.04636969568165142	0	0	26.33909574468085	80.89023777113094	PNPLA2
actinomycin D CTD 00005748	0.04661037711452347	0	0	26.1984126984127	80.32255387898532	AIFM1
cholesterol BOSS	0.04661037711452347	0	0	26.1984126984127	80.32255387898532	CETP
N-Acetyl-L-cysteine BOSS	0.04685100994838497	0	0	26.05921052631579	79.76158110555535	AIFM1
Insulin BOSS	0.04685100994838497	0	0	26.05921052631579	79.76158110555535	PNPLA2
cerivastatin BOSS	0.047332129861881025	0	0	25.7852	78.65931930618633	CETP
Simvastatin and niacin BOSS	0.047332129861881025	0	0	25.7852	78.65931930618633	CETP
Aizen uranine BOSS	0.04757261695467209	0	0	25.650259067357513	78.11781159487616	PNPLA2
11-cis-Retinal BOSS	0.04829378686343229	0	0	25.253826530612244	76.53051828362327	PNPLA2
Capsaicin CTD 00005570	0.05045467597859589	0	0	24.134146341463413	72.08096860092628	AIFM1
Cube root extract CTD 00006707	0.051653472846478754	0	0	23.553571428571427	69.79389216052301	AIFM1
Alitretinoin CTD 00003402	0.05189308685736502	0	0	23.44075829383886	69.3511172071374	CETP
METHYL METHANESULFONATE CTD 00006307	0.05280797102878584	0	0	6.268065268065268	18.434963718418434	CETP;AIFM1;GM2A
resveratrol BOSS	0.05500366422199648	0	0	22.065848214285715	63.9988036512559	PNPLA2
Aflodac CTD 00006817	0.0571523543038795	0	0	21.203862660944207	60.68619059136709	AIFM1
midecamycin HL60 DOWN	0.058106072244840566	0	0	20.841772151898734	59.30495225973282	AIFM1
rapamycin CTD 00007350	0.06024911605597576	0	0	20.070121951219512	56.38233886982409	AIFM1
TPEN CTD 00001994	0.06167564357393374	0	0	19.586309523809526	54.56483732663522	AIFM1
alsterpaullone MCF7 UP	0.06238825741909629	0	0	19.352941176470587	53.692378177518414	GM2A
PD 98059 CTD 00003206	0.06381218627175123	0	0	18.902298850574713	52.01555578263835	AIFM1
Zinc sulfate CTD 00007264	0.06972661440473596	0	0	17.228146853146853	45.88153884455797	AIFM1
Allococaine CTD 00005697	0.070434332303681	0	0	17.046712802768166	45.22619836269456	AIFM1
OCHRATOXIN A CTD 00001202	0.07208399913610561	0	0	16.63766891891892	43.75579123938747	AIFM1
simvastatin CTD 00007319	0.07373132311233957	0	0	16.247524752475247	42.362619097648746	CETP
N-Acetyl-L-cysteine CTD 00005305	0.07631524749644314	0	0	15.669585987261147	40.316003953243126	AIFM1
Torcetrapib CTD 00004291	0.07912749420053085	0	0	15.083588957055214	38.26246283010876	CETP
thapsigargin PC3 DOWN	0.07959553530232799	0	0	14.990091463414634	37.93688265566582	GM2A
0175029-0000 MCF7 UP	0.08868436705976285	0	0	13.370572207084468	32.39250623436721	GM2A
diclofenac CTD 00005804	0.1022975356675499	0	0	11.484154929577464	26.182376803357883	AIFM1
sanguinarine HL60 DOWN	0.10321453963346308	0	0	11.375	25.832005607786694	GM2A
carbamazepine CTD 00005574	0.10435974061212774	0	0	11.241379310344827	25.404520178553643	AIFM1
paclitaxel CTD 00007144	0.11733253925320213	0	0	9.910060975609756	21.234715368722828	AIFM1
3-(1-methylpyrrolidin-2-yl)pyridine CTD 00006393	0.11868930417379521	0	0	9.787650602409638	20.859892071602978	GM2A
Dasatinib CTD 00004330	0.11936706069898596	0	0	9.72754491017964	20.676402438014172	AIFM1
piroxicam CTD 00006571	0.12993092272584625	0	0	8.871806569343066	18.105159957838875	GM2A
NICKEL SULFATE CTD 00001417	0.13595351999993383	0	0	8.443478260869565	16.84847297471886	GM2A
vorinostat MCF7 UP	0.1441524956613349	0	0	7.917892156862745	15.336035006753455	GM2A
8-Bromo-cAMP, Na CTD 00007044	0.15272716039166093	0	0	7.428571428571429	13.959045025077398	AIFM1
scriptaid PC3 UP	0.155351644911419	0	0	7.289592760180995	13.573688652693813	PNPLA2
trichostatin A HL60 UP	0.15600674876699425	0	0	7.25563063063063	13.47991698319033	GM2A
irinotecan MCF7 UP	0.1568795881979276	0	0	7.210820895522388	13.356435691625922	GM2A
atrazine CTD 00005450	0.16183056169385485	0	0	3.8276017082490448	6.97084892526378	AIFM1;PNPLA2
meclofenoxate HL60 DOWN	0.16600087999054236	0	0	6.770716292134831	12.158596313191842	AGK
zalcitabine PC3 DOWN	0.16880807925660385	0	0	6.644827586206897	11.821100666144858	GM2A
vorinostat HL60 UP	0.16902370413869366	0	0	6.635330578512397	11.795735409704957	GM2A
doxorubicin CTD 00005874	0.17397073951386596	0	0	6.423898531375167	11.23455158931756	AIFM1
hydralazine CTD 00006108	0.17953463996727131	0	0	6.2	10.647800077988908	AGK
Vitinoin CTD 00007069	0.18038795695010235	0	0	6.166880616174582	10.561679911213457	AIFM1
LEAD CTD 00006203	0.18273091829943552	0	0	6.0775316455696204	10.330227285965945	AIFM1
lycorine HL60 DOWN	0.19772509286294004	0	0	5.555749128919861	9.005189497179405	GM2A
trichostatin A MCF7 UP	0.20023743091604448	0	0	5.475945017182131	8.806696579521327	GM2A
8-azaguanine HL60 DOWN	0.20503515221079416	0	0	5.328962053571429	8.44413386627914	AIFM1
trichostatin A CTD 00000660	0.22074929273667265	0	0	3.054718034617532	4.614846977732243	AIFM1;GM2A
anisomycin HL60 DOWN	0.23313811163583933	0	0	4.589060987415295	6.682242975763718	GM2A
phenobarbital CTD 00006510	0.25215454733193143	0	0	4.181515957446808	5.760929297332795	AIFM1
trichostatin A PC3 DOWN	0.25294688136933946	0	0	4.165856890459364	5.726285931915814	AGK
5-Fluorouracil CTD 00005987	0.2665092742475844	0	0	3.912156536219817	5.173225469543148	AIFM1
vincristine CTD 00006988	0.2748610730611131	0	0	3.7682877813504825	4.866704094434612	CETP
Bisphenol A CTD 00000312	0.27814188590891215	0	0	3.7141157811260905	4.752671374840886	AIFM1
Arsenenous acid CTD 00000922	0.2821782485198647	0	0	3.6491809672386895	4.617003317219059	GM2A
chlorzoxazone HL60 DOWN	0.28275339471159894	0	0	3.640077821011673	4.598074077094489	AIFM1
arsenite CTD 00000779	0.2854325378893187	0	0	3.5981524249422634	4.511182064260333	AIFM1
metronidazole PC3 UP	0.28848460628134603	0	0	3.5513307984790874	4.414707444057203	GM2A
Retinoic acid CTD 00006918	0.2893236258886994	0	0	2.4653822055137846	3.057590197282369	AIFM1;GM2A
TERT-BUTYL HYDROPEROXIDE CTD 00007349	0.2932325773655928	0	0	3.480410447761194	4.269729967802094	AGK
estradiol CTD 00005920	0.2974355264044972	0	0	2.4090139978464853	2.921068702439964	AIFM1;PNPLA2
Disodium selenite CTD 00007229	0.29870843373314393	0	0	3.4013878743608474	4.109853836828946	AIFM1
resveratrol CTD 00002483	0.34112573161305226	0	0	2.87422	3.091234208720435	AIFM1
VALPROIC ACID CTD 00006977	0.3447148308195013	0	0	2.1096401492357684	2.2468464634382572	AIFM1;GM2A;AGK
ZINC CTD 00007011	0.34843498573889276	0	0	2.796160877513711	2.9480025373237932	GM2A
cyclosporin A CTD 00007121	0.3487330994990983	0	0	2.097173266984588	2.2092638378079394	AIFM1;GM2A
COPPER CTD 00005706	0.3565582443945423	0	0	2.7131001778304684	2.797905378953847	AIFM1
POTASSIUM CHROMATE CTD 00001284	0.39245227894900336	0	0	2.3864715189873418	2.2321630615582864	PNPLA2
ETHYL METHANESULFONATE CTD 00005938	0.45943569221785197	0	0	1.910220397579948	1.4856859459860714	GM2A
Copper sulfate CTD 00007279	0.47343554191578485	0	0	1.5498281786941581	1.1588677578690685	AIFM1;GM2A
hydrogen peroxide CTD 00006118	0.5119841522046433	0	0	1.6207896706586826	1.0850564577663873	AIFM1
AFLATOXIN B1 CTD 00007128	0.5668038812226327	0	0	1.3729707792207793	0.7794930712192185	GM2A
Tetradioxin CTD 00006848	0.647904379826903	0	0	1.0769843376692327	0.46742429384634504	AIFM1
acetaminophen CTD 00005295	0.685952900732697	0	0	0.9591799709724238	0.36155935206265394	GM2A
benzo[a]pyrene CTD 00005488	0.7135365979574304	0	0	0.8801718290752882	0.2970769598551013	PNPLA2
Chondrocytes	NAMPT	0.00611194397675494	0	NAMPT_ITGA5_ITGB1	NAMPT - (ITGA5+ITGB1)	VISFATIN
Endothelial cells	NAMPT	0.00930362029369637	0	NAMPT_ITGA5_ITGB1	NAMPT - (ITGA5+ITGB1)	VISFATIN
Erythrocytes	NAMPT	0.00109527583124523	0	NAMPT_ITGA5_ITGB1	NAMPT - (ITGA5+ITGB1)	VISFATIN
Monocytes	NAMPT	0.028116139443898	0	NAMPT_ITGA5_ITGB1	NAMPT - (ITGA5+ITGB1)	VISFATIN
Myelocyte	NAMPT	0.0276850622374364	0	NAMPT_ITGA5_ITGB1	NAMPT - (ITGA5+ITGB1)	VISFATIN
Pro Myelocyte	NAMPT	0.00464073104516009	0	NAMPT_ITGA5_ITGB1	NAMPT - (ITGA5+ITGB1)	VISFATIN
B cells	NAMPT	0.0184988028877188	0	NAMPT_ITGA5_ITGB1	NAMPT - (ITGA5+ITGB1)	VISFATIN
CD8+ T cells	NAMPT	0.0110486212862164	0	NAMPT_ITGA5_ITGB1	NAMPT - (ITGA5+ITGB1)	VISFATIN
Chondrocytes	NAMPT	0.0139040944710266	0	NAMPT_ITGA5_ITGB1	NAMPT - (ITGA5+ITGB1)	VISFATIN
Endothelial cells	NAMPT	0.0210785583164242	0	NAMPT_ITGA5_ITGB1	NAMPT - (ITGA5+ITGB1)	VISFATIN
Monocytes	NAMPT	0.0622057519508884	0	NAMPT_ITGA5_ITGB1	NAMPT - (ITGA5+ITGB1)	VISFATIN
Myelocyte	NAMPT	0.061284970145545	0	NAMPT_ITGA5_ITGB1	NAMPT - (ITGA5+ITGB1)	VISFATIN
Pro Myelocyte	NAMPT	0.010577185377966	0	NAMPT_ITGA5_ITGB1	NAMPT - (ITGA5+ITGB1)	VISFATIN
B cells	NAMPT	0.0122898352870877	0	NAMPT_ITGA5_ITGB1	NAMPT - (ITGA5+ITGB1)	VISFATIN
CD8+ T cells	NAMPT	0.00732159111028107	0	NAMPT_ITGA5_ITGB1	NAMPT - (ITGA5+ITGB1)	VISFATIN
Chondrocytes	NAMPT	0.00922281084408592	0	NAMPT_ITGA5_ITGB1	NAMPT - (ITGA5+ITGB1)	VISFATIN
Endothelial cells	NAMPT	0.0140160823896663	0	NAMPT_ITGA5_ITGB1	NAMPT - (ITGA5+ITGB1)	VISFATIN
Monocytes	NAMPT	0.0419539736825516	0	NAMPT_ITGA5_ITGB1	NAMPT - (ITGA5+ITGB1)	VISFATIN
Myelocyte	NAMPT	0.0413197546173981	0	NAMPT_ITGA5_ITGB1	NAMPT - (ITGA5+ITGB1)	VISFATIN
Pro Myelocyte	NAMPT	0.00700805768546353	0	NAMPT_ITGA5_ITGB1	NAMPT - (ITGA5+ITGB1)	VISFATIN
Chondrocytes	ANGPTL2	0.0100740203848091	0	ANGPTL2_ITGA5_ITGB1	ANGPTL2 - (ITGA5+ITGB1)	ANGPTL
Endothelial cells	ANGPTL2	0.00155344169013774	0	ANGPTL2_ITGA5_ITGB1	ANGPTL2 - (ITGA5+ITGB1)	ANGPTL
Chondrocytes	ANGPTL2	0.0228015583880319	0	ANGPTL2_ITGA5_ITGB1	ANGPTL2 - (ITGA5+ITGB1)	ANGPTL
Chondrocytes	ANGPTL2	0.0151707293480306	0	ANGPTL2_ITGA5_ITGB1	ANGPTL2 - (ITGA5+ITGB1)	ANGPTL
Chondrocytes	ANGPTL2	0.0043999776108114	0	ANGPTL2_TLR4	ANGPTL2 - TLR4	ANGPTL
Endothelial cells	ANGPTL2	0.000675215271477168	0	ANGPTL2_TLR4	ANGPTL2 - TLR4	ANGPTL
Chondrocytes	ANGPTL2	0.0081236898660512	0	ANGPTL2_TLR4	ANGPTL2 - TLR4	ANGPTL
Endothelial cells	ANGPTL2	0.00125061136954713	0	ANGPTL2_TLR4	ANGPTL2 - TLR4	ANGPTL
Chondrocytes	ANGPTL4	0.00196896203078289	0	ANGPTL4_ITGA5_ITGB1	ANGPTL4 - (ITGA5+ITGB1)	ANGPTL
Chondrocytes	ANGPTL4	0.00450313380844716	0	ANGPTL4_ITGA5_ITGB1	ANGPTL4 - (ITGA5+ITGB1)	ANGPTL
Chondrocytes	ANGPTL4	0.00297744457679405	0	ANGPTL4_ITGA5_ITGB1	ANGPTL4 - (ITGA5+ITGB1)	ANGPTL
Chondrocytes	ANGPTL4	0.0059376935695152	0	ANGPTL4_CDH5	ANGPTL4 - CDH5	ANGPTL
Chondrocytes	ANGPTL4	0.000484220743324084	0	ANGPTL4_CDH11	ANGPTL4 - CDH11	ANGPTL
Chondrocytes	ANGPTL4	0.00731194301761672	0	ANGPTL4_SDC2	ANGPTL4 - SDC2	ANGPTL
Chondrocytes	ANGPTL4	0.00108093676206508	0	ANGPTL4_SDC4	ANGPTL4 - SDC4	ANGPTL
Pro Myelocyte	CTSG	0.00938689880619705	0	CTSG_F2R	CTSG - F2R	PARs
CD8+ T cells	GZMA	0.00524720291504764	0	GZMA_F2R	GZMA - F2R	PARs
Chondrocytes	SEMA3E	0.00375671772182869	0	SEMA3E_PLXND1	SEMA3E - PLXND1	SEMA3
Chondrocytes	ADM	0.0582479956546596	0	ADM_CALCRL	ADM - CALCRL	CALCR
Monocytes	ADM	0.013335579896027	0	ADM_CALCRL	ADM - CALCRL	CALCR
CD8+ T cells	ANXA1	0.0116100913074988	0	ANXA1_FPR1	ANXA1 - FPR1	ANNEXIN
Chondrocytes	ANXA1	0.0211637808557028	0	ANXA1_FPR1	ANXA1 - FPR1	ANNEXIN
Endothelial cells	ANXA1	0.0114265054473852	0	ANXA1_FPR1	ANXA1 - FPR1	ANNEXIN
Erythrocytes	ANXA1	0.000463652655862073	0	ANXA1_FPR1	ANXA1 - FPR1	ANNEXIN
Monocytes	ANXA1	0.0169066874323347	0	ANXA1_FPR1	ANXA1 - FPR1	ANNEXIN
Myelocyte	ANXA1	0.0154307155468981	0	ANXA1_FPR1	ANXA1 - FPR1	ANNEXIN
Pro Myelocyte	ANXA1	0.0140379577108808	0	ANXA1_FPR1	ANXA1 - FPR1	ANNEXIN
CD8+ T cells	ANXA1	0.0331849900342264	0	ANXA1_FPR1	ANXA1 - FPR1	ANNEXIN
Chondrocytes	ANXA1	0.0594247993025624	0	ANXA1_FPR1	ANXA1 - FPR1	ANNEXIN
Endothelial cells	ANXA1	0.0326715256855454	0	ANXA1_FPR1	ANXA1 - FPR1	ANNEXIN
Erythrocytes	ANXA1	0.00135362032537047	0	ANXA1_FPR1	ANXA1 - FPR1	ANNEXIN
Monocytes	ANXA1	0.0478477116234145	0	ANXA1_FPR1	ANXA1 - FPR1	ANNEXIN
Myelocyte	ANXA1	0.0437908767257682	0	ANXA1_FPR1	ANXA1 - FPR1	ANNEXIN
Pro Myelocyte	ANXA1	0.0399422094630949	0	ANXA1_FPR1	ANXA1 - FPR1	ANNEXIN
Chondrocytes	GAS6	0.000792828234222682	0	GAS6_AXL	GAS6 - AXL	GAS
Endothelial cells	GAS6	0.00330323923244457	0	GAS6_AXL	GAS6 - AXL	GAS
Erythrocytes	LGALS9	0.00351283329590144	0	LGALS9_CD45	LGALS9 - CD45	GALECTIN
Monocytes	LGALS9	0.00313162444830675	0	LGALS9_CD45	LGALS9 - CD45	GALECTIN
Erythrocytes	LGALS9	0.0194726714857207	0	LGALS9_CD45	LGALS9 - CD45	GALECTIN
Monocytes	LGALS9	0.0173897425986586	0	LGALS9_CD45	LGALS9 - CD45	GALECTIN
Erythrocytes	LGALS9	0.0131222289080583	0	LGALS9_CD45	LGALS9 - CD45	GALECTIN
Monocytes	LGALS9	0.0117104736472214	0	LGALS9_CD45	LGALS9 - CD45	GALECTIN
Erythrocytes	LGALS9	0.0149870516697603	0	LGALS9_CD45	LGALS9 - CD45	GALECTIN
Monocytes	LGALS9	0.0133773889665447	0	LGALS9_CD45	LGALS9 - CD45	GALECTIN
Endothelial cells	PROS1	0.000676426862525524	0	PROS1_AXL	PROS1 - AXL	PROS
Erythrocytes	LGALS9	0.00160047787851372	0	LGALS9_HAVCR2	LGALS9 - HAVCR2	GALECTIN
Monocytes	LGALS9	0.00142649868012819	0	LGALS9_HAVCR2	LGALS9 - HAVCR2	GALECTIN
Erythrocytes	LGALS9	0.00187754486560489	0	LGALS9_CD44	LGALS9 - CD44	GALECTIN
Monocytes	LGALS9	0.00167349771405388	0	LGALS9_CD44	LGALS9 - CD44	GALECTIN
Erythrocytes	LGALS9	0.0116177849304011	0	LGALS9_CD44	LGALS9 - CD44	GALECTIN
Monocytes	LGALS9	0.01036618517009	0	LGALS9_CD44	LGALS9 - CD44	GALECTIN
Erythrocytes	LGALS9	0.00489440215424509	0	LGALS9_CD44	LGALS9 - CD44	GALECTIN
Monocytes	LGALS9	0.00436392353073515	0	LGALS9_CD44	LGALS9 - CD44	GALECTIN
Erythrocytes	LGALS9	0.00149073657621761	0	LGALS9_CD44	LGALS9 - CD44	GALECTIN
Monocytes	LGALS9	0.00132867087908931	0	LGALS9_CD44	LGALS9 - CD44	GALECTIN
Erythrocytes	LGALS9	0.0177971218105478	0	LGALS9_CD44	LGALS9 - CD44	GALECTIN
Monocytes	LGALS9	0.0158905164822017	0	LGALS9_CD44	LGALS9 - CD44	GALECTIN
0	0.225	0	Chondrocytes	SSX2IP
0	0.203	0	Chondrocytes	NRG1
0	0.391	0	Chondrocytes	PARP1
0	0.388	0	Chondrocytes	PAXX
0	0.216	0	Chondrocytes	NUP62
0	0.306	0	Chondrocytes	MRTO4
0	0.296	0	Chondrocytes	ACTL6A
0	0.4	0	Chondrocytes	AMD1
0	0.164	0	Chondrocytes	MGME1
0	0.089	0	Chondrocytes	VRK1
0	0.162	0	Chondrocytes	JPT2
0	0.33	0	Chondrocytes	ANKRD9
0	0.288	0	Chondrocytes	RRP7A
0	0.009	0	Chondrocytes	PIMREG
0	0.331	0	Chondrocytes	SLC52A2
0	0.116	0	Chondrocytes	CENPQ
0	0.478	0	Chondrocytes	AXL
0	0.277	0	Chondrocytes	DIAPH1
0	0.402	0	Chondrocytes	POP7
0	0.345	0	Chondrocytes	MAGOHB
0	0.022	0	Chondrocytes	RAD51
0	0.298	0	Chondrocytes	EXOSC3
0	0.337	0	Chondrocytes	EMC8
0	0.193	0	Chondrocytes	CDCA2
0	0.181	0	Chondrocytes	FAM111A
0	0.179	0	Chondrocytes	KLF2
0	0.296	0	Chondrocytes	NXT1
0	0.371	0	Chondrocytes	S100A2
0	0.253	0	Chondrocytes	PAFAH1B3
0	0.36	0	Chondrocytes	ACAT2
0	0.435	0	Chondrocytes	HSPB11
0	0.463	0	Chondrocytes	HRAS
0	0.278	0	Chondrocytes	RB1
0	0.221	0	Chondrocytes	RPA1
0	0.356	0	Chondrocytes	RABL6
0	0.33	0	Chondrocytes	DCTPP1
0	0.477	0	Chondrocytes	HNRNPAB
0	0.28	0	Chondrocytes	VKORC1L1
0	0.505	0	Chondrocytes	JPT1
0	0.044	0	Chondrocytes	CHAF1A
0	0.391	0	Chondrocytes	BTG3
0	0.341	0	Chondrocytes	SRPK1
0	0.368	0	Chondrocytes	ATP1B1
0	0.181	0	Chondrocytes	CSPG4
0	0.47	0	Chondrocytes	RPA3
0	0.064	0	Chondrocytes	CCDC18
0	0.313	0	Chondrocytes	BZW2
0	0.438	0	Chondrocytes	RAD21
0	0.473	0	Chondrocytes	UBE2N
0	0.5	0	Chondrocytes	CBX5
0	0.43	0	Chondrocytes	GLTP
0	0.262	0	Chondrocytes	UCHL5
0	0.274	0	Chondrocytes	C11orf24
0	0.253	0	Chondrocytes	SACS
0	0.027	0	Chondrocytes	SPC24
0	0.358	0	Chondrocytes	VASP
0	0.263	0	Chondrocytes	CDC25B
0	0.384	0	Chondrocytes	PGM3
0	0.011	0	Chondrocytes	SKA3
0	0.414	0	Chondrocytes	PSMG1
0	0.286	0	Chondrocytes	POLR3K
0	0.263	0	Chondrocytes	DKC1
0	0.521	0	Chondrocytes	YWHAH
0	0.214	0	Chondrocytes	PCDH10
0	0.225	0	Chondrocytes	YEATS4
0	0.486	0	Chondrocytes	EIF4EBP1
0	0.006	0	Chondrocytes	SKA1
0	0.168	0	Chondrocytes	ARL6IP6
0	0.139	0	Chondrocytes	C19orf48
0	0.164	0	Chondrocytes	POLD3
0	0.24	0	Chondrocytes	NUP50
0	0.285	0	Chondrocytes	UHRF2
0	0.343	0	Chondrocytes	COPS3
0	0.397	0	Chondrocytes	SLBP
0	0.188	0	Chondrocytes	EXOSC9
0	0.339	0	Chondrocytes	GGCT
0	0.264	0	Chondrocytes	FAM180A
0	0.261	0	Chondrocytes	TPMT
0	0.279	0	Chondrocytes	SVIP
0	0.497	0	Chondrocytes	SRSF2
0	0.523	0	Chondrocytes	CACYBP
0	0.018	0	Chondrocytes	CDC6
0	0.522	0	Chondrocytes	PLP2
0	0.227	0	Chondrocytes	DAZAP1
0	0.011	0	Chondrocytes	HIST1H1B
0	0.276	0	Chondrocytes	XYLT1
0	0.184	0	Chondrocytes	NSMCE4A
0	0.259	0	Chondrocytes	PPIH
0	0.243	0	Chondrocytes	MTHFD2
0	0.188	0	Chondrocytes	C8orf88
0	0.171	0	Chondrocytes	HYLS1
0	0.157	0	Chondrocytes	CCBE1
0	0.007	0	Chondrocytes	CDC45
0	0.166	0	Chondrocytes	NUDCD1
0	0.253	0	Chondrocytes	RRP1B
0	0.235	0	Chondrocytes	TNC
0	0.267	0	Chondrocytes	RALB
0	0.477	0	Chondrocytes	KHDRBS1
0	0.282	0	Chondrocytes	SOAT1
0	0.012	0	Chondrocytes	CDT1
0	0.037	0	Chondrocytes	LIG1
0	0.259	0	Chondrocytes	ACOT7
0	0.506	0	Chondrocytes	CKLF
0	0.228	0	Chondrocytes	SRRT
0	0.499	0	Chondrocytes	SSNA1
0	0.419	0	Chondrocytes	HIST1H4C
0	0.193	0	Chondrocytes	CBFB
0	0.472	0	Chondrocytes	SFPQ
0	0.235	0	Chondrocytes	RBBP8
0	0.08	0	Chondrocytes	DSN1
0	0.511	0	Chondrocytes	ILF2
0	0.154	0	Chondrocytes	PRIM2
0	0.147	0	Chondrocytes	SYNE2
0	0.049	0	Chondrocytes	PARPBP
0	0.13	0	Chondrocytes	ITGA6
0	0.157	0	Chondrocytes	C4orf46
0	0.264	0	Chondrocytes	MICA
0	0.512	0	Chondrocytes	VDAC3
0	0.22	0	Chondrocytes	RASSF1
0	0.48	0	Chondrocytes	HMGA1
0	0.211	0	Chondrocytes	CCDC137
0	0.202	0	Chondrocytes	RUSC1
0	0.158	0	Chondrocytes	GPSM2
0	0.533	0	Chondrocytes	SMS
0	0.223	0	Chondrocytes	MAD2L2
0	0.214	0	Chondrocytes	TTL
0	0.228	0	Chondrocytes	PXMP2
0	0.213	0	Chondrocytes	TIMM8A
0	0.284	0	Chondrocytes	PHACTR4
0	0.142	0	Chondrocytes	MSH2
0	0.155	0	Chondrocytes	CEP57L1
0	0.52	0	Chondrocytes	COMMD4
0	0.539	0	Chondrocytes	PDXK
0	0.247	0	Chondrocytes	PPIF
0	0.188	0	Chondrocytes	RCC2
0	0.492	0	Chondrocytes	FUS
0	0.006	0	Chondrocytes	NCAPH
0	0.008	0	Chondrocytes	NEIL3
0	0.194	0	Chondrocytes	NUDT15
0	0.245	0	Chondrocytes	CDKN2AIPNL
0	0.234	0	Chondrocytes	GAS2L1
0	0.012	0	Chondrocytes	SPAG5
0	0.247	0	Chondrocytes	ITGB3BP
0	0.24	0	Chondrocytes	NRAS
0	0.25	0	Chondrocytes	RUVBL2
0	0.211	0	Chondrocytes	SAMD1
0	0.184	0	Chondrocytes	NUP58
0	0.278	0	Chondrocytes	MFSD14B
0	0.198	0	Chondrocytes	SEPHS1
0	0.55	0	Chondrocytes	LSM5
0	0.168	0	Chondrocytes	TMEM97
0	0.555	0	Chondrocytes	TUBB4B
0	0.147	0	Chondrocytes	FN3KRP
0	0.178	0	Chondrocytes	GMPPB
0	0.521	0	Chondrocytes	PPM1G
0	0.134	0	Chondrocytes	ATAD3A
0	0.54	0	Chondrocytes	SRSF7
0	0.25	0	Chondrocytes	MTMR6
0	0.199	0	Chondrocytes	AGPAT5
0	0.536	0	Chondrocytes	MANF
0	0.547	0	Chondrocytes	CYCS
0	0.264	0	Chondrocytes	NAV2
0	0.209	0	Chondrocytes	KATNAL1
0	0.522	0	Chondrocytes	LSM2
0	0.117	0	Chondrocytes	CEP78
0	0.182	0	Chondrocytes	FAS
0	0.534	0	Chondrocytes	ARL6IP1
0	0.09	0	Chondrocytes	RAD18
0	0.093	0	Chondrocytes	HIRIP3
0	0.184	0	Chondrocytes	RGMB
0	0.558	0	Chondrocytes	LSM4
0	0.007	0	Chondrocytes	KIF15
0	0.504	0	Chondrocytes	CBX1
0	0.133	0	Chondrocytes	LBR
0	0.232	0	Chondrocytes	TOMM34
0	0.192	0	Chondrocytes	MTHFD1
0	0.16	0	Chondrocytes	CCND3
0	0.177	0	Chondrocytes	PRPF4
0	0.055	0	Chondrocytes	PSRC1
0	0.212	0	Chondrocytes	RNF126
0	0.175	0	Chondrocytes	COQ2
0	0.187	0	Chondrocytes	THOC3
0	0.139	0	Chondrocytes	CENPT
0	0.023	0	Chondrocytes	GINS4
0	0.022	0	Chondrocytes	TEDC1
0	0.043	0	Chondrocytes	MASTL
0	0.231	0	Chondrocytes	GPR180
0	0.579	0	Chondrocytes	H2AFV
0	0.054	0	Chondrocytes	GAS2L3
0	0.132	0	Chondrocytes	BRI3BP
0	0.238	0	Chondrocytes	DLEU1
0	0.18	0	Chondrocytes	RAB3B
0	0.067	0	Chondrocytes	REEP4
0	0.177	0	Chondrocytes	TCHP
0	0.018	0	Chondrocytes	ATAD5
0	0.009	0	Chondrocytes	FAM83D
0	0.528	0	Chondrocytes	HNRNPH3
0	0.004	0	Chondrocytes	MCM10
0	0.164	0	Chondrocytes	FOXC2
0	0.159	0	Chondrocytes	SLC7A1
0	0.129	0	Chondrocytes	MCM6
0	0.558	0	Chondrocytes	PSMD2
0	0.082	0	Chondrocytes	SASS6
0	0.571	0	Chondrocytes	CAV2
0	0.055	0	Chondrocytes	CENPL
0	0.067	0	Chondrocytes	RBL1
0	0.218	0	Chondrocytes	SCML1
0	0.179	0	Chondrocytes	ACYP1
0	0.018	0	Chondrocytes	TROAP
0	0.048	0	Chondrocytes	POLA2
0	0.16	0	Chondrocytes	AMIGO2
0	0.144	0	Chondrocytes	TTF2
0	0.191	0	Chondrocytes	KIAA0586
0	0.17	0	Chondrocytes	G2E3
0	0.594	0	Chondrocytes	RANBP1
0	0.011	0	Chondrocytes	ZNF367
0	0.141	0	Chondrocytes	PBX3
0	0.036	0	Chondrocytes	HAUS8
0	0.037	0	Chondrocytes	KIF18A
0	0.144	0	Chondrocytes	GJC1
0	0.559	0	Chondrocytes	HNRNPD
0	0.162	0	Chondrocytes	RCAN3
0	0.597	0	Chondrocytes	TUBA1C
0	0.104	0	Chondrocytes	UBR7
0	0.046	0	Chondrocytes	TIMELESS
0	0.2	0	Chondrocytes	PGM2
0	0.009	0	Chondrocytes	KIF20A
0	0.593	0	Chondrocytes	SNRPD1
0	0.567	0	Chondrocytes	HNRNPR
0	0.143	0	Chondrocytes	NUDT8
0	0.074	0	Chondrocytes	RFWD3
0	0.132	0	Chondrocytes	UCK2
0	0.047	0	Chondrocytes	E2F7
0	0.051	0	Chondrocytes	RFC5
0	0.172	0	Chondrocytes	RHNO1
0	0.035	0	Chondrocytes	CENPO
0	0.086	0	Chondrocytes	LRRCC1
0	0.007	0	Chondrocytes	FAM111B
0	0.039	0	Chondrocytes	WDR76
0	0.092	0	Chondrocytes	NRIP3
0	0.582	0	Chondrocytes	CCT5
0	0.595	0	Chondrocytes	SNRPB
0	0.173	0	Chondrocytes	MBOAT2
0	0.102	0	Chondrocytes	MPHOSPH9
0	0.581	0	Chondrocytes	KPNB1
0	0.058	0	Chondrocytes	CDK2
0	0.124	0	Chondrocytes	TIPIN
0	0.045	0	Chondrocytes	CENPJ
0	0.166	0	Chondrocytes	CASP3
0	0.139	0	Chondrocytes	CDCA7L
0	0.049	0	Chondrocytes	PRIM1
0	0.158	0	Chondrocytes	VANGL1
0	0.176	0	Chondrocytes	GOT1
0	0.095	0	Chondrocytes	NETO2
0	0.096	0	Chondrocytes	PRDM8
0	0.112	0	Chondrocytes	RGS20
0	0.018	0	Chondrocytes	OIP5
0	0.148	0	Chondrocytes	HAUS2
0	0.139	0	Chondrocytes	SPATA33
0	0.165	0	Chondrocytes	MYCBP
0	0.022	0	Chondrocytes	GINS1
0	0.148	0	Chondrocytes	ABHD11
0	0.062	0	Chondrocytes	DONSON
0	0.105	0	Chondrocytes	NUP107
0	0.117	0	Chondrocytes	THOP1
0	0.052	0	Chondrocytes	MMS22L
0	0.057	0	Chondrocytes	WDHD1
0	0.085	0	Chondrocytes	MYO19
0	0.023	0	Chondrocytes	STIL
0	0.121	0	Chondrocytes	KIAA1841
0	0.102	0	Chondrocytes	CCP110
0	0.14	0	Chondrocytes	MRE11
0	0.055	0	Chondrocytes	SFN
0	0.134	0	Chondrocytes	SLC8A1
0	0.111	0	Chondrocytes	CTPS1
0	0.605	0	Chondrocytes	MSN
0	0.632	0	Chondrocytes	KCNMA1
0	0.636	0	Chondrocytes	HMGN2
0	0.078	0	Chondrocytes	CHAC2
0	0.092	0	Chondrocytes	ADGRG6
0	0.139	0	Chondrocytes	PCNT
0	0.027	0	Chondrocytes	MCM8
0	0.13	0	Chondrocytes	TRIM24
0	0.083	0	Chondrocytes	RMI1
0	0.101	0	Chondrocytes	PARP2
0	0.134	0	Chondrocytes	TCOF1
0	0.143	0	Chondrocytes	SMPD4
0	0.011	0	Chondrocytes	IQGAP3
0	0.098	0	Chondrocytes	SCLT1
0	0.129	0	Chondrocytes	NUP93
0	0.039	0	Chondrocytes	FANCG
0	0.648	0	Chondrocytes	CAVIN3
0	0.029	0	Chondrocytes	C21orf58
0	0.109	0	Chondrocytes	CEP192
0	0.003	0	Chondrocytes	ERCC6L
0	0.139	0	Chondrocytes	FJX1
0	0.036	0	Chondrocytes	MCM2
0	0.134	0	Chondrocytes	USP13
0	0.64	0	Chondrocytes	EIF1AX
0	0.067	0	Chondrocytes	NCAPH2
0	0.648	0	Chondrocytes	TM4SF1
0	0.02	0	Chondrocytes	FANCB
0	0.649	0	Chondrocytes	SIVA1
0	0.033	0	Chondrocytes	HIST1H1A
0	0.114	0	Chondrocytes	SFR1
0	0.113	0	Chondrocytes	NUP85
0	0.659	0	Chondrocytes	SLC25A5
0	0.115	0	Chondrocytes	NUP155
0	0.091	0	Chondrocytes	CLN6
0	0.12	0	Chondrocytes	STRBP
0	0.102	0	Chondrocytes	NR2C2AP
0	0.122	0	Chondrocytes	FBXO45
0	0.657	0	Chondrocytes	SRSF3
0	0.013	0	Chondrocytes	MTFR2
0	0.045	0	Chondrocytes	NEMP1
0	0.099	0	Chondrocytes	CEP97
0	0.016	0	Chondrocytes	FANCD2
0	0.059	0	Chondrocytes	HBEGF
0	0.666	0	Chondrocytes	S100A16
0	0.092	0	Chondrocytes	SLF1
0	0.059	0	Chondrocytes	ARNTL2
0	0.084	0	Chondrocytes	C16orf74
0	0.01	0	Chondrocytes	CENPI
0	0.669	0	Chondrocytes	DUT
0	0.089	0	Chondrocytes	HIST1H1E
0	0.673	0	Chondrocytes	EIF5A
0	0.077	0	Chondrocytes	ITGA4
0	0.005	0	Chondrocytes	DEPDC1B
0	0.023	0	Chondrocytes	RTKN2
0	0.07	0	Chondrocytes	NRM
0	0.01	0	Chondrocytes	CCNE2
0	0.095	0	Chondrocytes	SLC43A3
0	0.014	0	Chondrocytes	BRIP1
0	0.098	0	Chondrocytes	RCC1
0	0.054	0	Chondrocytes	FIGNL1
0	0.079	0	Chondrocytes	HHIP-AS1
0	0.102	0	Chondrocytes	TJP2
0	0.092	0	Chondrocytes	NUP205
0	0.105	0	Chondrocytes	NUP188
0	0.063	0	Chondrocytes	DSCC1
0	0.029	0	Chondrocytes	KNTC1
0	0.046	0	Chondrocytes	GEN1
0	0.005	0	Chondrocytes	WDR62
0	0.032	0	Chondrocytes	C1QTNF2
0	0.104	0	Chondrocytes	SOGA1
0	0.018	0	Chondrocytes	CCNF
0	0.037	0	Chondrocytes	C18orf54
0	0.014	0	Chondrocytes	FANCA
0	0.093	0	Chondrocytes	ODF2
0	0.046	0	Chondrocytes	SUV39H2
0	0.073	0	Chondrocytes	PRRG4
0	0.689	0	Chondrocytes	DEK
0	0.706	0	Chondrocytes	RHEB
0	0.005	0	Chondrocytes	POLQ
0	0.026	0	Chondrocytes	PAQR4
0	0.006	0	Chondrocytes	PLK4
0	0.067	0	Chondrocytes	FAM102B
0	0.003	0	Chondrocytes	HIST1H3B
0	0.046	0	Chondrocytes	ZNF714
0	0.712	0	Chondrocytes	CTSL
0	0.045	0	Chondrocytes	XIST
0	0.007	0	Chondrocytes	BLM
0	0.723	0	Chondrocytes	H2AFZ
0	0.006	0	Chondrocytes	DDIAS
0	0.049	0	Chondrocytes	PODXL
0	0.72	0	Chondrocytes	TPM3
0	0.057	0	Chondrocytes	NUP35
0	0.028	0	Chondrocytes	INCENP
0	0.72	0	Chondrocytes	TAGLN2
0	0.068	0	Chondrocytes	LIN54
0	0.074	0	Chondrocytes	NKX3-1
0	0.078	0	Chondrocytes	PAK4
0	0.016	0	Chondrocytes	CEP128
0	0.068	0	Chondrocytes	SPATA5
0	0.019	0	Chondrocytes	POLE2
0	0.056	0	Chondrocytes	NDC1
0	0.07	0	Chondrocytes	TMEM51
0	0.052	0	Chondrocytes	S1PR3
0	0.001	0	Chondrocytes	KIF18B
0	0.026	0	Chondrocytes	CHAF1B
0	0.056	0	Chondrocytes	CCDC77
0	0.007	0	Chondrocytes	TMPO-AS1
0	0.038	0	Chondrocytes	CEP152
0	0.742	0	Chondrocytes	SSR3
0	0.06	0	Chondrocytes	UCP2
0	0.06	0	Chondrocytes	GALNT6
0	0.057	0	Chondrocytes	MYEF2
0	0.003	0	Chondrocytes	CDC25C
0	0.018	0	Chondrocytes	CCDC15
0	0.745	0	Chondrocytes	PTGES3
0	0.052	0	Chondrocytes	GSTCD
0	0.756	0	Chondrocytes	DRAP1
0	0.759	0	Chondrocytes	TUBA1B
0	0.021	0	Chondrocytes	RMI2
0	0.051	0	Chondrocytes	CNTRL
0	0.013	0	Chondrocytes	TEDC2
0	0.054	0	Chondrocytes	OSBPL6
0	0.044	0	Chondrocytes	POLA1
0	0.045	0	Chondrocytes	TFPI2
0	0.056	0	Chondrocytes	NCF2
0	0.765	0	Chondrocytes	TNFRSF12A
0	0.054	0	Chondrocytes	ZNF85
0	0.026	0	Chondrocytes	HIST1H1D
0	0.029	0	Chondrocytes	POLD1
0	0.04	0	Chondrocytes	WRAP53
0	0.78	0	Chondrocytes	RAN
0	0.046	0	Chondrocytes	PHF7
0	0.037	0	Chondrocytes	EPB41L4B
0	0.042	0	Chondrocytes	FANCM
0	0.783	0	Chondrocytes	C12orf75
0	0.041	0	Chondrocytes	NGEF
0	0.793	0	Chondrocytes	TUBB
0	0.803	0	Chondrocytes	PPP1R14B
0	0.859	0	Chondrocytes	HMGB1
0	0.896	0	Chondrocytes	PFN1
0	0.927	0	Chondrocytes	MT2A
0	0.898	0	Chondrocytes	NNMT
9.88131291682493e-324	0.278	2.55876597981182e-319	Chondrocytes	RASA1
2.96439387504748e-323	0.891	7.67629793943545e-319	Chondrocytes	IFITM3
4.94065645841247e-323	0.077	1.27938298990591e-318	Chondrocytes	FAAP24
2.56914135837448e-322	0.205	6.65279154751072e-318	Chondrocytes	CASP6
5.43472210425371e-322	0.089	1.4073212888965e-317	Chondrocytes	FAM122B
9.68368665848843e-322	0.055	2.50759066021558e-317	Chondrocytes	DDX11
1.03753785626662e-321	0.079	2.68670427880241e-317	Chondrocytes	CCHCR1
5.66199230134069e-321	0.157	1.46617290643217e-316	Chondrocytes	HSPA14.1
6.52166652510445e-321	0.241	1.6887855466758e-316	Chondrocytes	BCAR3
9.15997707389671e-321	0.475	2.37197606328555e-316	Chondrocytes	KLF6
2.0039302595321e-320	0.085	5.18917740705836e-316	Chondrocytes	GRK6
6.71830465214927e-320	0.067	1.73970498967405e-315	Chondrocytes	CENPP
3.69146087946746e-319	0.153	9.55903794738098e-315	Chondrocytes	NT5DC3
9.97034354620552e-319	0.15	2.58182046128992e-314	Chondrocytes	ZMYND19
2.71443618350348e-318	0.108	7.02903249718225e-314	Chondrocytes	RPS6KA4
7.06717428599069e-318	0.087	1.83004478135729e-313	Chondrocytes	CASP2
1.82762787447011e-317	0.112	4.73264238094034e-313	Chondrocytes	WDR5
5.18831872096589e-317	0.103	1.34351513279412e-312	Chondrocytes	FGFR1OP
1.41931789446943e-316	0.267	3.67532368772858e-312	Chondrocytes	BOLA2
1.58667166374081e-316	0.3	4.10868627325684e-312	Chondrocytes	DIXDC1
6.05688602754167e-316	0.065	1.56843063683192e-311	Chondrocytes	ABHD3
2.15493950720877e-315	0.181	5.5802158539171e-311	Chondrocytes	FARSB
3.78558543435112e-315	0.099	9.80277348225221e-311	Chondrocytes	LRWD1
2.7607734660522e-314	0.115	7.14902289034218e-310	Chondrocytes	SLC7A5
5.9915381009061e-314	0.369	1.55150879122964e-309	Chondrocytes	INSIG1
1.39231171409998e-313	0.254	3.6053911836619e-309	Chondrocytes	PMEPA1
5.98156399327137e-313	0.077	1.54892599605762e-308	Chondrocytes	MDC1
1.61366450057107e-311	0.384	4.17858422422878e-307	Chondrocytes	PLAU
2.5246600370757e-310	0.146	6.53760716600752e-306	Chondrocytes	AUTS2
4.36855182714541e-310	0.171	1.1312364956393e-305	Chondrocytes	PPP5C
3.60800549822036e-309	0.096	9.34293023764161e-305	Chondrocytes	TLNRD1
4.91160507931511e-309	0.217	1.27186013528865e-304	Chondrocytes	EHD1
1.73192652207279e-308	0.19	4.4848237289075e-304	Chondrocytes	DGKZ
6.552526713584e-308	0.114	1.69677679248258e-303	Chondrocytes	ATP10A
8.76916134191908e-308	0.046	2.27077432948995e-303	Chondrocytes	ATAD3B
3.15364562019754e-306	0.116	8.16636533350154e-302	Chondrocytes	LPXN
5.49368657565638e-305	0.556	1.42259013876622e-300	Chondrocytes	CCN5
1.15418050337859e-304	0.102	2.98875041349885e-300	Chondrocytes	PLCE1
1.61552153525062e-304	0.206	4.18339301553147e-300	Chondrocytes	HERC3
8.36450479790008e-304	0.74	2.16598851741623e-299	Chondrocytes	CEBPD
4.85253221940554e-303	0.195	1.25656321821506e-298	Chondrocytes	IL7R
4.42051841315233e-302	0.103	1.1446932430858e-297	Chondrocytes	MAMDC2
5.36183831292124e-302	0.304	1.38844803113095e-297	Chondrocytes	STEAP1B
9.58465520818929e-302	0.062	2.48194646616062e-297	Chondrocytes	SLC1A4
1.01633465886969e-301	0.177	2.63179859914305e-297	Chondrocytes	PSAT1
6.99668570255989e-300	0.245	1.81179176267788e-295	Chondrocytes	CANT1
4.2258512366022e-299	0.11	1.09428417771814e-294	Chondrocytes	CAD
1.14972565259981e-297	0.07	2.9772145774072e-293	Chondrocytes	TELO2
2.16299098069418e-297	0.208	5.60106514450759e-293	Chondrocytes	TIMP3
8.20743117946456e-297	0.152	2.12531430392235e-292	Chondrocytes	DPP9
1.08434123307216e-296	0.162	2.80790162304035e-292	Chondrocytes	DNER
2.09607520287487e-296	0.183	5.42778673784447e-292	Chondrocytes	YRDC
4.09183165089669e-296	0.714	1.0595798059997e-291	Chondrocytes	CHI3L1
3.38480055959075e-295	0.249	8.76494104906026e-291	Chondrocytes	RABIF
1.72453406815905e-294	0.134	4.46568096949786e-290	Chondrocytes	FKBP5
6.91630759475688e-294	0.118	1.79097785166229e-289	Chondrocytes	PI4K2B
1.33290778265275e-292	0.056	3.4515647031793e-288	Chondrocytes	DCAF15
2.78932032937271e-291	0.072	7.22294499291064e-287	Chondrocytes	CCSAP
3.55807399017416e-290	0.137	9.21363259755599e-286	Chondrocytes	KCNK6
4.31758247529812e-290	0.9	1.11803798197845e-285	Chondrocytes	CLU
2.56119284532087e-289	0.063	6.6322088729584e-285	Chondrocytes	TLCD4
1.0018866411293e-288	0.222	2.59438545720432e-284	Chondrocytes	CRIP2
1.21998973774262e-287	0.082	3.15916342588453e-283	Chondrocytes	C19orf33
1.26859801430343e-285	0.054	3.28503455803874e-281	Chondrocytes	SOGA3
2.74721335416594e-285	0.048	7.1139089806127e-281	Chondrocytes	LRRC45
8.82383634068116e-285	0.138	2.28493242041939e-280	Chondrocytes	EPHB2
8.37236103931318e-282	0.06	2.16802289113015e-277	Chondrocytes	TDP1
1.18545292237222e-280	0.103	3.06973034248287e-276	Chondrocytes	APAF1
5.06265943175243e-280	0.061	1.31097565985229e-275	Chondrocytes	AC010343.3
8.42689415650017e-279	0.055	2.18214424182572e-274	Chondrocytes	FHOD3
1.58501862923522e-275	0.548	4.1044057404046e-271	Chondrocytes	SERPINE1
4.35992449733061e-275	0.163	1.12900244858376e-270	Chondrocytes	MEAK7
3.15006326419082e-274	0.143	8.15708882262213e-270	Chondrocytes	KCNN4
6.26800974260036e-274	0.069	1.62310112284636e-269	Chondrocytes	HAUS3
1.78674577608138e-273	0.12	4.62677818716274e-269	Chondrocytes	SMIM13
2.69912829493242e-272	0.081	6.98939271972749e-268	Chondrocytes	LRP8
9.06433362216725e-272	0.064	2.34720919146021e-267	Chondrocytes	SFMBT1
1.42369312783854e-271	0.095	3.6866533545379e-267	Chondrocytes	KRTAP2-3
3.33747197089082e-271	0.837	8.64238366862179e-267	Chondrocytes	GAS5
5.97203546496859e-271	0.099	1.54645858365362e-266	Chondrocytes	PAG1
5.16852109692831e-270	0.055	1.33838853804959e-265	Chondrocytes	TRIM6
5.89282389827903e-269	0.077	1.52594674845935e-264	Chondrocytes	LETM2
3.38636471520659e-268	0.139	8.76899143002746e-264	Chondrocytes	RNF26
4.58954659145999e-268	0.079	1.18846308985856e-263	Chondrocytes	DOCK10
4.84586085702908e-268	0.073	1.25483566892768e-263	Chondrocytes	TUBGCP3
1.31684462203816e-267	0.122	3.40996914876781e-263	Chondrocytes	SEMA4B
3.12816992203269e-265	0.072	8.10039601310366e-261	Chondrocytes	POLH
2.83017487909286e-264	0.065	7.32873784941095e-260	Chondrocytes	ZNF738
4.85614425741788e-263	0.128	1.25749855545836e-258	Chondrocytes	ADORA2B
1.27302145733563e-262	0.1	3.29648906377061e-258	Chondrocytes	UBASH3B
3.24603415573241e-262	0.056	8.40560544626908e-258	Chondrocytes	MIR155HG
1.25479352396306e-261	0.111	3.24928783030233e-257	Chondrocytes	KCTD5
2.06199086240483e-261	0.376	5.33952533819731e-257	Chondrocytes	POSTN
2.26719852144871e-261	0.063	5.87091057129143e-257	Chondrocytes	EXOSC2
1.08116053239566e-260	0.609	2.79966519863857e-256	Chondrocytes	MAP4K4
7.52770200603016e-259	0.104	1.94929843446151e-254	Chondrocytes	ZW10
2.84998258113723e-258	0.129	7.38002989385486e-254	Chondrocytes	SIPA1L3
1.09092183554945e-256	0.075	2.8249420931553e-252	Chondrocytes	SPAG1
2.3623010687563e-256	0.078	6.11717861754444e-252	Chondrocytes	NDE1
5.75455052474872e-256	0.06	1.49014085838368e-251	Chondrocytes	ADTRP
8.49992250091346e-256	0.069	2.20105493161154e-251	Chondrocytes	DTX2
6.78273977908329e-255	0.094	1.75639046579362e-250	Chondrocytes	UNKL
1.46038780294385e-253	0.117	3.78167421572309e-249	Chondrocytes	CPNE2
8.0620327858524e-252	0.134	2.08766338989648e-247	Chondrocytes	NTM
1.77168662191573e-251	0.093	4.58778250745079e-247	Chondrocytes	MIS12
1.05412246972685e-250	0.065	2.72965013535767e-246	Chondrocytes	FAM110A
3.31607889421383e-250	0.08	8.58698629656672e-246	Chondrocytes	ZDHHC18
1.16347510440769e-247	0.216	3.01281878286372e-243	Chondrocytes	FSTL3
1.34965303594615e-247	0.098	3.49492653658256e-243	Chondrocytes	PCBD2
1.72742239012236e-246	0.067	4.47316027922186e-242	Chondrocytes	PDXP
7.99212710246918e-246	0.194	2.06956131318439e-241	Chondrocytes	SPHK1
3.68516744391068e-243	0.911	9.54274109600672e-239	Chondrocytes	RPL31
4.15195287339749e-243	0.51	1.07514819656628e-238	Chondrocytes	TMEM158
6.41185185981242e-243	0.122	1.66034903909843e-238	Chondrocytes	ADAT1
6.60564697192677e-243	0.058	1.71053228338044e-238	Chondrocytes	WDR4
2.06885113451785e-242	0.137	5.35729001283398e-238	Chondrocytes	MTFP1
2.44854468859189e-242	0.147	6.34050647110869e-238	Chondrocytes	C11orf91
2.61972138316721e-242	0.068	6.78376852171149e-238	Chondrocytes	TOE1
8.25693803850359e-241	0.934	2.1381341050705e-236	Chondrocytes	MT-CO1
1.16118068992103e-240	0.185	3.0068773965505e-236	Chondrocytes	MICAL2
4.64376460158442e-240	0.141	1.20250284358029e-235	Chondrocytes	TOR4A
1.33916757659988e-239	0.165	3.46777443960539e-235	Chondrocytes	SLC16A2
2.00370523053259e-238	0.105	5.18859469446413e-234	Chondrocytes	KRBOX1
4.39590419766959e-238	0.089	1.13831939198654e-233	Chondrocytes	APCDD1L
1.52854268000053e-236	0.119	3.95816126986137e-232	Chondrocytes	MICALL1
2.44369652993239e-236	0.154	6.32795216425993e-232	Chondrocytes	FTSJ1
3.00064674922301e-235	0.101	7.77017475711299e-231	Chondrocytes	CHST11
5.10514341054208e-235	0.082	1.32197688615987e-230	Chondrocytes	FBXL6
4.39811495378629e-232	0.108	1.13889186728296e-227	Chondrocytes	NCAM1
1.32531698170784e-229	0.069	3.43190832413246e-225	Chondrocytes	PGAM5
1.81492000506079e-229	0.114	4.69973535310492e-225	Chondrocytes	WDR77
2.04527837081857e-229	0.075	5.29624834123469e-225	Chondrocytes	BUD13
3.75858601321297e-229	0.072	9.73285848121498e-225	Chondrocytes	NDP
6.4527739240691e-229	0.923	1.67094580763769e-224	Chondrocytes	MT-CYB
1.06965207101656e-228	0.296	2.76986403789739e-224	Chondrocytes	CKB
4.08958674610766e-228	0.176	1.05899848790458e-223	Chondrocytes	DCLK1
1.06175024197033e-226	0.116	2.74940225158217e-222	Chondrocytes	RP2
3.34072573225301e-225	0.124	8.65080928366917e-221	Chondrocytes	FAM24B
7.14745865948005e-225	0.143	1.85083441987236e-220	Chondrocytes	TNFSF9
1.97820250109638e-224	0.131	5.12255537658906e-220	Chondrocytes	SH2B3
2.46539974677149e-223	0.559	6.38415264426477e-219	Chondrocytes	SFRP4
3.43151816463128e-223	0.172	8.8859162873127e-219	Chondrocytes	CDCP1
1.89919155239914e-222	0.118	4.91795652493756e-218	Chondrocytes	TCF7
6.16947376115711e-222	0.084	1.59758523045163e-217	Chondrocytes	AC022613.1
1.49896205288169e-221	0.073	3.88156223593713e-217	Chondrocytes	ABCB10
2.00010963603358e-219	0.087	5.17928390250896e-215	Chondrocytes	SAAL1
9.43426826345123e-213	0.867	2.4430037668207e-208	Chondrocytes	ZFAS1
1.38878529454323e-212	0.084	3.5962595202197e-208	Chondrocytes	MPV17L2
1.668495194085e-212	0.073	4.3205683050831e-208	Chondrocytes	CCDC110
1.76418612303673e-211	0.079	4.56835996560362e-207	Chondrocytes	LSR
5.9583482969063e-207	0.16	1.54291429148389e-202	Chondrocytes	HSD3B7
2.02136194117262e-206	0.066	5.23431674666649e-202	Chondrocytes	ARHGDIB
3.04168569708976e-204	0.117	7.87644511261394e-200	Chondrocytes	C16orf95
1.02974683133372e-203	0.106	2.66652941973867e-199	Chondrocytes	GNG2
3.42768319043283e-203	0.105	8.87598562162583e-199	Chondrocytes	ZDHHC14
5.30638714558403e-203	0.544	1.37408895134898e-198	Chondrocytes	TXNIP
1.60399537946698e-202	0.068	4.15354603512975e-198	Chondrocytes	DARS2
8.13369827232898e-200	0.067	2.10622116761959e-195	Chondrocytes	PHLPP2
1.37979376388112e-199	0.107	3.57297595157016e-195	Chondrocytes	MRAP2
8.09241819199349e-198	0.133	2.09553169081671e-193	Chondrocytes	WNK4
4.48947980389192e-195	0.082	1.16255079521781e-190	Chondrocytes	PRXL2B
6.67037420350552e-194	0.279	1.72729339999775e-189	Chondrocytes	SFRP1
1.22022199241483e-193	0.095	3.15976484935821e-189	Chondrocytes	RAC3
5.3064230820989e-190	0.124	1.37409825710951e-185	Chondrocytes	SH3BP5L
1.24421616118513e-186	0.919	3.2218977493889e-182	Chondrocytes	MT-ND4
7.52637739508726e-186	0.121	1.94895542645785e-181	Chondrocytes	ULBP2
1.14000516445483e-185	0.119	2.95204337335577e-181	Chondrocytes	MANCR
8.82110319043168e-185	0.194	2.28422467116228e-180	Chondrocytes	OLFM1
2.15864535134634e-183	0.074	5.58981213731134e-179	Chondrocytes	SHISAL1
7.32449431996228e-183	0.072	1.89667780415423e-178	Chondrocytes	KCNS3
8.66884973515275e-183	0.643	2.2447986389178e-178	Chondrocytes	C1R
1.47769780903221e-181	0.692	3.8264984764889e-177	Chondrocytes	SELENOP
1.3516487919798e-179	0.111	3.50009454683169e-175	Chondrocytes	SLC2A6
3.0386013060817e-175	0.097	7.86845808209856e-171	Chondrocytes	TBXAS1
1.85420077506905e-173	0.088	4.8014529070413e-169	Chondrocytes	FAM241A
2.0172707146879e-173	0.922	5.22372251568431e-169	Chondrocytes	MT-ATP6
6.78802940499917e-171	0.923	1.75776021442454e-166	Chondrocytes	MT-CO3
6.1888484717956e-167	0.878	1.60260231177147e-162	Chondrocytes	MT-ND3
1.39737389147313e-166	0.78	3.61849969196966e-162	Chondrocytes	IFITM2
6.06665871415138e-166	0.692	1.5709612740295e-161	Chondrocytes	PNRC1
1.42917474156226e-164	0.075	3.70084799327548e-160	Chondrocytes	MICAL1
2.02542752600316e-159	0.136	5.24484457858519e-155	Chondrocytes	CD70
4.80110131670656e-159	0.871	1.24324518596116e-154	Chondrocytes	MT-ND1
1.4126107901285e-157	0.177	3.65795564103776e-153	Chondrocytes	HAPLN1
2.34379990077698e-156	0.095	6.069269843062e-152	Chondrocytes	COQ3
2.9278950344581e-154	0.117	7.58178419172924e-150	Chondrocytes	C10orf90
1.48275025851164e-152	0.086	3.8395817944159e-148	Chondrocytes	CRY1
5.396738449246e-149	0.08	1.39748542143225e-144	Chondrocytes	SH2D5
5.97184535289068e-144	0.094	1.54640935413104e-139	Chondrocytes	PLPP2
1.91388650819019e-135	0.815	4.95600911295849e-131	Chondrocytes	IGFBP4
9.38652630818672e-134	0.802	2.43064098750495e-129	Chondrocytes	SOD2
1.84834269109957e-133	0.599	4.78628339860233e-129	Chondrocytes	C1S
7.62629360264661e-133	0.646	1.97482872840534e-128	Chondrocytes	GPX3
1.09095974736177e-132	0.774	2.8250402657933e-128	Chondrocytes	HLA-B
1.12640512762184e-128	0.824	2.91682607797675e-124	Chondrocytes	DAB2
1.57452221549755e-128	0.816	4.0772252770309e-124	Chondrocytes	CCN2
3.49237196282586e-125	0.735	9.04349719773756e-121	Chondrocytes	ARID5B
4.62201846142816e-124	0.346	1.19687168058682e-119	Chondrocytes	GALNT15
7.42435511002634e-124	0.711	1.92253675574132e-119	Chondrocytes	ADM
1.96791802773301e-122	0.505	5.09592373281462e-118	Chondrocytes	NDUFA4L2
6.10104140016591e-116	0.119	1.57986467057296e-111	Chondrocytes	HIST1H2BJ
4.53190612378096e-112	0.417	1.17353709075308e-107	Chondrocytes	PLTP
1.94847214631921e-110	0.591	5.04556862289359e-106	Chondrocytes	LRRC75A
3.75416653976817e-106	0.805	9.72141425472969e-102	Chondrocytes	MT-ND5
2.10141153990782e-103	0.569	5.4416051825913e-99	Chondrocytes	MTRNR2L12
3.28060082777062e-103	0.308	8.49511584351202e-99	Chondrocytes	KCNK15
2.33378593374528e-102	0.759	6.04333867543341e-98	Chondrocytes	CITED2
2.87864953417218e-95	0.83	7.45426296873887e-91	Chondrocytes	MT-ND2
9.39785369932694e-89	0.621	2.43357421544071e-84	Chondrocytes	AEBP1
1.49237705236594e-88	0.411	3.86451037710159e-84	Chondrocytes	SCRG1
2.19913037806254e-88	0.42	5.69464811399296e-84	Chondrocytes	SLC40A1
4.14597904944525e-86	0.318	1.07360127485385e-81	Chondrocytes	SERPING1
1.00716618468663e-84	0.672	2.60805683524603e-80	Chondrocytes	NRN1
2.56197773231931e-84	0.437	6.63424133784085e-80	Chondrocytes	PLAAT4
7.80551304842215e-79	0.462	2.02123760388892e-74	Chondrocytes	FGF7
1.56792701148521e-76	0.723	4.06014699624095e-72	Chondrocytes	SOD3
6.67355765009426e-76	0.423	1.72811775349191e-71	Chondrocytes	EGR1
4.1558489458666e-75	0.44	1.07615708453216e-70	Chondrocytes	MAFB
6.83028714257077e-75	0.25	1.7687028555687e-70	Chondrocytes	CFD
2.95702241587285e-74	0.751	7.65720954590276e-70	Chondrocytes	EIF4A2
2.93402965882283e-72	0.326	7.59766980152171e-68	Chondrocytes	DEPP1
9.0988789826505e-71	0.703	2.35615471255735e-66	Chondrocytes	COL3A1
8.27872262875234e-66	0.569	2.14377522471542e-61	Chondrocytes	EPB41L4A-AS1
6.16886709956188e-64	0.854	1.59742813543155e-59	Chondrocytes	SAT1
4.32144949232511e-62	0.365	1.11903934603759e-57	Chondrocytes	GDF15
3.66000025122498e-59	0.391	9.47757065054708e-55	Chondrocytes	SORBS2
2.23805081375086e-57	0.716	5.79543258220786e-53	Chondrocytes	MMP2
1.21365762841049e-54	0.255	3.14276642876895e-50	Chondrocytes	CP
3.54313340098516e-54	0.416	9.17494394185108e-50	Chondrocytes	GAS1
7.89849127239832e-54	0.419	2.04531431498754e-49	Chondrocytes	CYP1B1
1.80615734760467e-52	0.577	4.67704445162229e-48	Chondrocytes	FBXO32
2.01901764234464e-52	0.6	5.22824618485143e-48	Chondrocytes	COL12A1
1.22813763015567e-51	0.343	3.1802623932881e-47	Chondrocytes	BHLHE41
7.55885079740234e-51	0.426	1.95736441398733e-46	Chondrocytes	FOS
6.97886726997897e-49	0.646	1.80717767956105e-44	Chondrocytes	NOP53
1.53667632111282e-48	0.927	3.97922333352166e-44	Chondrocytes	NEAT1
3.83597510910276e-48	0.365	9.93325754502161e-44	Chondrocytes	CHI3L2
4.17437007822155e-47	0.416	1.08095313175547e-42	Chondrocytes	THBS2
1.44245721040655e-46	0.518	3.73524294634777e-42	Chondrocytes	JUNB
2.19567134956953e-46	0.433	5.68569095971029e-42	Chondrocytes	PPP1R3C
5.30991676217411e-46	0.585	1.37500294556499e-41	Chondrocytes	GJA1
1.74468235254595e-45	0.577	4.51785495191775e-41	Chondrocytes	IER5L
5.70924295198041e-45	0.388	1.47840846241533e-40	Chondrocytes	CCL2
1.48737144695331e-44	0.413	3.85154836188558e-40	Chondrocytes	CD24
6.6029992292865e-43	0.74	1.70984665042374e-38	Chondrocytes	MFGE8
9.50414011778382e-40	0.447	2.46109708350012e-35	Chondrocytes	MGP
4.97373125521847e-39	0.322	1.28794770853882e-34	Chondrocytes	SLC2A12
5.06818692329898e-37	0.503	1.31240700378827e-32	Chondrocytes	AKR1C3
2.87212436785333e-36	0.464	7.4373660505562e-32	Chondrocytes	SLPI
2.71806110775139e-35	0.658	7.03841923852222e-31	Chondrocytes	ANTXR1
1.96005597760468e-34	0.28	5.07556495400733e-30	Chondrocytes	LINC01503
3.2501492074157e-34	0.498	8.41626137260296e-30	Chondrocytes	CTSF
6.41783119514111e-32	0.506	1.66189738798179e-27	Chondrocytes	NDRG1
8.07465202845002e-30	0.294	2.09093114276713e-25	Chondrocytes	FILIP1L
8.8579264612229e-30	0.427	2.29376005713367e-25	Chondrocytes	DDIT4
3.00424239326051e-29	0.285	7.77948567734808e-25	Chondrocytes	BRINP1
5.1984137415203e-29	0.512	1.34612923836668e-24	Chondrocytes	PLAAT3
1.44975726451407e-26	0.288	3.75414643645917e-22	Chondrocytes	BMP4
1.1098693645221e-25	0.267	2.87400671942998e-21	Chondrocytes	GABARAPL1
5.35163086586219e-25	0.671	1.38580481271501e-20	Chondrocytes	TBL1XR1
2.39370561884859e-24	0.438	6.19850070000842e-20	Chondrocytes	LMO7-AS1
4.08059965924903e-24	0.556	1.05667128176254e-19	Chondrocytes	SOX4
8.87702032265663e-23	0.428	2.29870441255194e-18	Chondrocytes	IGFBP5
9.98720333192352e-23	0.312	2.58618630280159e-18	Chondrocytes	FBLN1
1.74880912317525e-21	0.489	4.5285412244623e-17	Chondrocytes	STAT2
4.34932490382746e-21	0.339	1.12625768384612e-16	Chondrocytes	MSMP
6.60557817246373e-21	0.473	1.71051446775948e-16	Chondrocytes	MDK
8.67922697856936e-21	0.529	2.24748582610054e-16	Chondrocytes	PLPP3
3.80944729809519e-20	0.549	9.86456377841749e-16	Chondrocytes	CFH
4.13871997736971e-20	0.596	1.07172153813989e-15	Chondrocytes	ZMAT3
7.9811046949871e-19	0.649	2.06670706076691e-14	Chondrocytes	MME
3.80607954376749e-18	0.571	9.8558429785859e-14	Chondrocytes	AKR1C1
5.01593540414289e-18	0.235	1.2988764729028e-13	Chondrocytes	KCNQ1OT1
2.81293833138533e-17	0.263	7.2841038091223e-13	Chondrocytes	KLHL24
4.120488172755e-17	0.617	1.06700041233491e-12	Chondrocytes	DTWD1
4.60829877864959e-17	0.517	1.19331896873131e-12	Chondrocytes	YPEL3
2.410770061339e-16	0.564	6.24268907383734e-12	Chondrocytes	CPQ
4.61369381222997e-15	0.286	1.19471601267695e-10	Chondrocytes	RBM43
1.21426062344836e-14	0.48	3.14432788441953e-10	Chondrocytes	CREG1
1.23971107441576e-13	0.268	3.2102318271996e-09	Chondrocytes	PLCG2
1.78786536554838e-13	0.631	4.62967736408753e-09	Chondrocytes	SULF1
4.42115662473061e-13	0.381	1.14485850797399e-08	Chondrocytes	CREBRF
7.78519260346971e-13	0.458	2.01597562466848e-08	Chondrocytes	PCMTD1
1.12960894822228e-12	0.414	2.92512237142161e-08	Chondrocytes	DPP4
4.55709940197954e-12	0.533	1.1800608901426e-07	Chondrocytes	BDH2
3.63232961975108e-11	0.18	9.40591755034543e-07	Chondrocytes	ZNF91
5.51894293935741e-11	0.29	1.4291302741466e-06	Chondrocytes	PHKG1
6.54241110360320e-11	0.183	1.69415735527805e-06	Chondrocytes	TPT1-AS1
8.00047930258742e-11	0.358	2.07172411540501e-06	Chondrocytes	MXI1
1.31645642921061e-10	0.335	3.40896392344087e-06	Chondrocytes	IFI16
1.42881433142056e-10	0.201	3.69991471121353e-06	Chondrocytes	PTGFR
2.02603876622429e-10	0.972	5.2464273851378e-06	Chondrocytes	MALAT1
2.25515744219029e-10	0.538	5.83973019655176e-06	Chondrocytes	DSE
2.40079156292994e-09	0.346	6.21684975220708e-05	Chondrocytes	PAPPA
6.11018630725129e-09	0.493	0.000158223274426272	Chondrocytes	WSB1
1.9470869178553e-08	0.515	0.000504198157378629	Chondrocytes	FHL1
2.9533991615276e-08	0.291	0.000764782712877572	Chondrocytes	SNHG14
3.13430846606849e-08	0.261	0.000811629177288434	Chondrocytes	TMTC1
3.22208212808122e-08	0.189	0.000834358167066633	Chondrocytes	PCDHGC3
5.65180143778556e-08	0.413	0.00146353398231457	Chondrocytes	SSPN
6.22936598360954e-08	0.551	0.00161309432145569	Chondrocytes	EPAS1
1.09126674812665e-07	0.191	0.00282583524427396	Chondrocytes	ARHGAP42
1.69388311347676e-07	0.323	0.00438631032234806	Chondrocytes	MT-ND6
1.98097595702182e-07	0.192	0.00512973724070802	Chondrocytes	TNFAIP6
2.57895772378044e-07	0.199	0.00667821102572946	Chondrocytes	PHLDB2
3.75253119288082e-07	0.282	0.00971717952396488	Chondrocytes	AFF1
1.34673608455412e-06	0.322	0.0348737309095289	Chondrocytes	ADAMTS5
0	0.958	0	MSC	PCLAF
0	0.897	0	MSC	UBE2C
0	0.878	0	MSC	TOP2A
0	0.851	0	MSC	RRM2
0	0.848	0	MSC	MKI67
0	0.909	0	MSC	CENPF
0	0.873	0	MSC	NUSAP1
0	0.842	0	MSC	PBK
0	0.88	0	MSC	TK1
0	0.852	0	MSC	BIRC5
0	0.941	0	MSC	TYMS
0	0.855	0	MSC	ANLN
0	0.877	0	MSC	PRC1
0	0.883	0	MSC	TPX2
0	0.836	0	MSC	CENPM
0	0.892	0	MSC	MAD2L1
0	0.821	0	MSC	ASPM
0	0.805	0	MSC	CENPU
0	0.796	0	MSC	CLSPN
0	0.788	0	MSC	CEP55
0	0.908	0	MSC	UBE2T
0	0.83	0	MSC	CENPK
0	0.77	0	MSC	SHCBP1
0	0.829	0	MSC	ZWINT
0	0.884	0	MSC	CDKN3
0	0.748	0	MSC	NCAPG
0	0.768	0	MSC	CDK1
0	0.915	0	MSC	PTTG1
0	0.739	0	MSC	TACC3
0	0.735	0	MSC	CDCA3
0	0.722	0	MSC	CDC20
0	0.756	0	MSC	CCNB2
0	0.72	0	MSC	DEPDC1
0	0.806	0	MSC	KIF20B
0	0.727	0	MSC	GTSE1
0	0.718	0	MSC	DLGAP5
0	0.725	0	MSC	CCNA2
0	0.787	0	MSC	SGO2
0	0.74	0	MSC	KIF23
0	0.801	0	MSC	CCNB1
0	0.756	0	MSC	ORC6
0	0.702	0	MSC	KNL1
0	0.874	0	MSC	TMPO
0	0.826	0	MSC	PHF19
0	0.759	0	MSC	CENPE
0	0.693	0	MSC	NUF2
0	0.709	0	MSC	RAD51AP1
0	0.679	0	MSC	SPC25
0	0.678	0	MSC	HMMR
0	0.775	0	MSC	FEN1
0	0.732	0	MSC	HELLS
0	0.879	0	MSC	H2AFX
0	0.818	0	MSC	DHFR
0	0.82	0	MSC	DNAJC9
0	0.768	0	MSC	ATAD2
0	0.801	0	MSC	ECT2
0	0.75	0	MSC	KNSTRN
0	0.723	0	MSC	RACGAP1
0	0.716	0	MSC	CENPN
0	0.925	0	MSC	CENPW
0	0.721	0	MSC	MCM7
0	0.842	0	MSC	DIAPH3
0	0.665	0	MSC	KIF11
0	0.674	0	MSC	GINS2
0	0.713	0	MSC	BARD1
0	0.637	0	MSC	CENPA
0	0.637	0	MSC	CDCA8
0	0.628	0	MSC	CKAP2L
0	0.89	0	MSC	CKAP2
0	0.628	0	MSC	HJURP
0	0.632	0	MSC	AURKB
0	0.89	0	MSC	KPNA2
0	0.763	0	MSC	NSD2
0	0.656	0	MSC	AURKA
0	0.687	0	MSC	CENPH
0	0.767	0	MSC	LRR1
0	0.923	0	MSC	RPL39L
0	0.794	0	MSC	SPDL1
0	0.889	0	MSC	TUBB3
0	0.614	0	MSC	ESCO2
0	0.878	0	MSC	SAC3D1
0	0.843	0	MSC	DDX39A
0	0.612	0	MSC	BUB1
0	0.623	0	MSC	KIF4A
0	0.635	0	MSC	NDC80
0	0.648	0	MSC	FBXO5
0	0.972	0	MSC	CKS2
0	0.644	0	MSC	MELK
0	0.818	0	MSC	TUBG1
0	0.711	0	MSC	LMNB2
0	0.641	0	MSC	FOXM1
0	0.97	0	MSC	CKS1B
0	0.636	0	MSC	PSMC3IP
0	0.687	0	MSC	MIS18A
0	0.612	0	MSC	PRR11
0	0.642	0	MSC	BRCA1
0	0.806	0	MSC	NCEH1
0	0.85	0	MSC	RRM1
0	0.68	0	MSC	MCM4
0	0.618	0	MSC	BRCA2
0	0.921	0	MSC	DNMT1
0	0.589	0	MSC	SGO1
0	0.905	0	MSC	PCNA
0	0.909	0	MSC	MZT1
0	0.751	0	MSC	PNP
0	0.796	0	MSC	HMGB3
0	0.588	0	MSC	TTK
0	0.813	0	MSC	TEX30
0	0.627	0	MSC	CIP2A
0	0.84	0	MSC	FOSL1
0	0.625	0	MSC	ARHGAP11A
0	0.745	0	MSC	GMNN
0	0.904	0	MSC	ALYREF
0	0.785	0	MSC	CSE1L
0	0.855	0	MSC	SMC2
0	0.987	0	MSC	STMN1
0	0.924	0	MSC	PGP
0	0.758	0	MSC	PMAIP1
0	0.58	0	MSC	TRIP13
0	0.565	0	MSC	BUB1B
0	0.601	0	MSC	FANCI
0	0.811	0	MSC	EXOSC8
0	0.598	0	MSC	EZH2
0	0.563	0	MSC	KIFC1
0	0.683	0	MSC	BCL2L12
0	0.94	0	MSC	PHLDA2
0	0.563	0	MSC	LMNB1
0	0.837	0	MSC	MYBL1
0	0.801	0	MSC	SMC1A
0	0.593	0	MSC	NCAPG2
0	0.739	0	MSC	SMTN
0	0.555	0	MSC	KIF2C
0	0.986	0	MSC	UBE2S
0	0.934	0	MSC	SMC4
0	0.659	0	MSC	RFC2
0	0.809	0	MSC	USP1
0	0.961	0	MSC	CENPX
0	0.91	0	MSC	EZR
0	0.772	0	MSC	CCDC34
0	0.649	0	MSC	NCAPD3
0	0.549	0	MSC	CDCA5
0	0.89	0	MSC	ANP32E
0	0.785	0	MSC	MIS18BP1
0	0.916	0	MSC	SKA2
0	0.827	0	MSC	NREP
0	0.869	0	MSC	TFDP1
0	0.547	0	MSC	PLK1
0	0.644	0	MSC	DBF4
0	0.893	0	MSC	NUDT1
0	0.666	0	MSC	CDCA4
0	0.749	0	MSC	ARL4A
0	0.953	0	MSC	ODC1
0	0.855	0	MSC	EBP
0	0.697	0	MSC	C9orf40
0	0.961	0	MSC	DTYMK
0	0.626	0	MSC	HAS2
0	0.935	0	MSC	MGLL
0	0.64	0	MSC	RFC4
0	0.55	0	MSC	TCF19
0	0.621	0	MSC	NCAPD2
0	0.754	0	MSC	SAE1
0	0.534	0	MSC	MND1
0	0.764	0	MSC	TOMM40
0	0.644	0	MSC	MCM3
0	0.864	0	MSC	EVA1A
0	0.835	0	MSC	GNPNAT1
0	0.812	0	MSC	CTNNBIP1
0	0.741	0	MSC	LYAR
0	0.523	0	MSC	ASF1B
0	0.889	0	MSC	VEGFC
0	0.526	0	MSC	MYBL2
0	0.768	0	MSC	RANGAP1
0	0.842	0	MSC	MCUB
0	0.54	0	MSC	POC1A
0	0.731	0	MSC	FGF5
0	0.798	0	MSC	PKIA
0	0.883	0	MSC	CMC2
0	0.819	0	MSC	MET
0	0.519	0	MSC	KIF14
0	0.821	0	MSC	HAT1
0	0.722	0	MSC	HAUS6
0	0.756	0	MSC	WDR34
0	0.949	0	MSC	LRRC59
0	0.897	0	MSC	ITGA5
0	0.553	0	MSC	RFC3
0	0.527	0	MSC	E2F1
0	0.894	0	MSC	PLAUR
0	0.871	0	MSC	NIPAL3
0	0.856	0	MSC	NASP
0	0.556	0	MSC	MCM5
0	0.824	0	MSC	SSRP1
0	0.573	0	MSC	ZWILCH
0	0.659	0	MSC	SDC1
0	0.725	0	MSC	CENPS
0	0.88	0	MSC	WNT5B
0	0.747	0	MSC	EMC9
0	0.901	0	MSC	SNRPA1
0	0.541	0	MSC	CIT
0	0.874	0	MSC	SDF2L1
0	0.946	0	MSC	HMGB2
0	0.821	0	MSC	ANPEP
0	0.787	0	MSC	PRADC1
0	0.682	0	MSC	TRIM59
0	0.914	0	MSC	ID1
0	0.506	0	MSC	NEK2
0	0.654	0	MSC	DCK
0	0.644	0	MSC	CHEK1
0	0.785	0	MSC	CKAP5
0	0.507	0	MSC	DTL
0	0.825	0	MSC	GGH
0	0.791	0	MSC	ICMT
0	0.873	0	MSC	ARHGAP22
0	0.808	0	MSC	HPRT1
0	0.947	0	MSC	TMEM106C
0	0.704	0	MSC	PEG10
0	0.774	0	MSC	POLE3
0	0.517	0	MSC	MXD3
0	0.702	0	MSC	SMAGP
0	0.835	0	MSC	PAGR1
0	0.849	0	MSC	EFHD2
0	0.845	0	MSC	C3orf14
0	0.677	0	MSC	CBR3
0	0.96	0	MSC	BUB3
0	0.973	0	MSC	TUBB6
0	0.497	0	MSC	PKMYT1
0	0.84	0	MSC	TPRKB
0	0.658	0	MSC	CDKN2D
0	0.671	0	MSC	TOPBP1
0	0.831	0	MSC	PSMG3
0	0.51	0	MSC	UHRF1
0	0.945	0	MSC	UAP1
0	0.908	0	MSC	MAZ
0	0.853	0	MSC	HPCAL1
0	0.957	0	MSC	ARPC5L
0	0.57	0	MSC	AL139220.2
0	0.75	0	MSC	RFLNB
0	0.816	0	MSC	PIEZO1
0	0.708	0	MSC	SSX2IP
0	0.685	0	MSC	NRG1
0	0.873	0	MSC	PARP1
0	0.87	0	MSC	PAXX
0	0.698	0	MSC	NUP62
0	0.787	0	MSC	MRTO4
0	0.777	0	MSC	ACTL6A
0	0.881	0	MSC	AMD1
0	0.645	0	MSC	MGME1
0	0.569	0	MSC	VRK1
0	0.642	0	MSC	JPT2
0	0.809	0	MSC	ANKRD9
0	0.767	0	MSC	RRP7A
0	0.488	0	MSC	PIMREG
0	0.809	0	MSC	SLC52A2
0	0.594	0	MSC	CENPQ
0	0.956	0	MSC	AXL
0	0.753	0	MSC	DIAPH1
0	0.878	0	MSC	POP7
0	0.821	0	MSC	MAGOHB
0	0.498	0	MSC	RAD51
0	0.773	0	MSC	EXOSC3
0	0.812	0	MSC	EMC8
0	0.667	0	MSC	CDCA2
0	0.655	0	MSC	FAM111A
0	0.653	0	MSC	KLF2
0	0.77	0	MSC	NXT1
0	0.845	0	MSC	S100A2
0	0.727	0	MSC	PAFAH1B3
0	0.833	0	MSC	ACAT2
0	0.907	0	MSC	HSPB11
0	0.934	0	MSC	HRAS
0	0.749	0	MSC	RB1
0	0.692	0	MSC	RPA1
0	0.826	0	MSC	RABL6
0	0.799	0	MSC	DCTPP1
0	0.946	0	MSC	HNRNPAB
0	0.749	0	MSC	VKORC1L1
0	0.974	0	MSC	JPT1
0	0.512	0	MSC	CHAF1A
0	0.859	0	MSC	BTG3
0	0.808	0	MSC	SRPK1
0	0.835	0	MSC	ATP1B1
0	0.647	0	MSC	CSPG4
0	0.935	0	MSC	RPA3
0	0.529	0	MSC	CCDC18
0	0.778	0	MSC	BZW2
0	0.903	0	MSC	RAD21
0	0.938	0	MSC	UBE2N
0	0.964	0	MSC	CBX5
0	0.893	0	MSC	GLTP
0	0.725	0	MSC	UCHL5
0	0.737	0	MSC	C11orf24
0	0.716	0	MSC	SACS
0	0.49	0	MSC	SPC24
0	0.821	0	MSC	VASP
0	0.726	0	MSC	CDC25B
0	0.846	0	MSC	PGM3
0	0.473	0	MSC	SKA3
0	0.875	0	MSC	PSMG1
0	0.746	0	MSC	POLR3K
0	0.723	0	MSC	DKC1
0	0.98	0	MSC	YWHAH
0	0.672	0	MSC	PCDH10
0	0.683	0	MSC	YEATS4
0	0.944	0	MSC	EIF4EBP1
0	0.463	0	MSC	SKA1
0	0.625	0	MSC	ARL6IP6
0	0.596	0	MSC	C19orf48
0	0.62	0	MSC	POLD3
0	0.696	0	MSC	NUP50
0	0.74	0	MSC	UHRF2
0	0.798	0	MSC	COPS3
0	0.852	0	MSC	SLBP
0	0.642	0	MSC	EXOSC9
0	0.793	0	MSC	GGCT
0	0.717	0	MSC	FAM180A
0	0.713	0	MSC	TPMT
0	0.731	0	MSC	SVIP
0	0.949	0	MSC	SRSF2
0	0.974	0	MSC	CACYBP
0	0.469	0	MSC	CDC6
0	0.973	0	MSC	PLP2
0	0.677	0	MSC	DAZAP1
0	0.461	0	MSC	HIST1H1B
0	0.726	0	MSC	XYLT1
0	0.633	0	MSC	NSMCE4A
0	0.708	0	MSC	PPIH
0	0.691	0	MSC	MTHFD2
0	0.635	0	MSC	C8orf88
0	0.618	0	MSC	HYLS1
0	0.604	0	MSC	CCBE1
0	0.453	0	MSC	CDC45
0	0.612	0	MSC	NUDCD1
0	0.699	0	MSC	RRP1B
0	0.68	0	MSC	TNC
0	0.711	0	MSC	RALB
0	0.92	0	MSC	KHDRBS1
0	0.725	0	MSC	SOAT1
0	0.455	0	MSC	CDT1
0	0.48	0	MSC	LIG1
0	0.702	0	MSC	ACOT7
0	0.949	0	MSC	CKLF
0	0.67	0	MSC	SRRT
0	0.941	0	MSC	SSNA1
0	0.859	0	MSC	HIST1H4C
0	0.633	0	MSC	CBFB
0	0.911	0	MSC	SFPQ
0	0.674	0	MSC	RBBP8
0	0.519	0	MSC	DSN1
0	0.949	0	MSC	ILF2
0	0.592	0	MSC	PRIM2
0	0.585	0	MSC	SYNE2
0	0.486	0	MSC	PARPBP
0	0.567	0	MSC	ITGA6
0	0.594	0	MSC	C4orf46
0	0.701	0	MSC	MICA
0	0.949	0	MSC	VDAC3
0	0.656	0	MSC	RASSF1
0	0.915	0	MSC	HMGA1
0	0.646	0	MSC	CCDC137
0	0.636	0	MSC	RUSC1
0	0.592	0	MSC	GPSM2
0	0.967	0	MSC	SMS
0	0.656	0	MSC	MAD2L2
0	0.647	0	MSC	TTL
0	0.661	0	MSC	PXMP2
0	0.646	0	MSC	TIMM8A
0	0.717	0	MSC	PHACTR4
0	0.575	0	MSC	MSH2
0	0.588	0	MSC	CEP57L1
0	0.953	0	MSC	COMMD4
0	0.972	0	MSC	PDXK
0	0.679	0	MSC	PPIF
0	0.62	0	MSC	RCC2
0	0.923	0	MSC	FUS
0	0.437	0	MSC	NCAPH
0	0.439	0	MSC	NEIL3
0	0.625	0	MSC	NUDT15
0	0.675	0	MSC	CDKN2AIPNL
0	0.664	0	MSC	GAS2L1
0	0.442	0	MSC	SPAG5
0	0.676	0	MSC	ITGB3BP
0	0.669	0	MSC	NRAS
0	0.679	0	MSC	RUVBL2
0	0.639	0	MSC	SAMD1
0	0.612	0	MSC	NUP58
0	0.706	0	MSC	MFSD14B
0	0.625	0	MSC	SEPHS1
0	0.977	0	MSC	LSM5
0	0.594	0	MSC	TMEM97
0	0.98	0	MSC	TUBB4B
0	0.572	0	MSC	FN3KRP
0	0.602	0	MSC	GMPPB
0	0.945	0	MSC	PPM1G
0	0.557	0	MSC	ATAD3A
0	0.963	0	MSC	SRSF7
0	0.672	0	MSC	MTMR6
0	0.621	0	MSC	AGPAT5
0	0.958	0	MSC	MANF
0	0.969	0	MSC	CYCS
0	0.685	0	MSC	NAV2
0	0.63	0	MSC	KATNAL1
0	0.943	0	MSC	LSM2
0	0.537	0	MSC	CEP78
0	0.602	0	MSC	FAS
0	0.954	0	MSC	ARL6IP1
0	0.509	0	MSC	RAD18
0	0.512	0	MSC	HIRIP3
0	0.603	0	MSC	RGMB
0	0.977	0	MSC	LSM4
0	0.424	0	MSC	KIF15
0	0.92	0	MSC	CBX1
0	0.548	0	MSC	LBR
0	0.646	0	MSC	TOMM34
0	0.606	0	MSC	MTHFD1
0	0.574	0	MSC	CCND3
0	0.59	0	MSC	PRPF4
0	0.466	0	MSC	PSRC1
0	0.623	0	MSC	RNF126
0	0.585	0	MSC	COQ2
0	0.596	0	MSC	THOC3
0	0.547	0	MSC	CENPT
0	0.431	0	MSC	GINS4
0	0.43	0	MSC	TEDC1
0	0.449	0	MSC	MASTL
0	0.637	0	MSC	GPR180
0	0.984	0	MSC	H2AFV
0	0.459	0	MSC	GAS2L3
0	0.537	0	MSC	BRI3BP
0	0.643	0	MSC	DLEU1
0	0.585	0	MSC	RAB3B
0	0.472	0	MSC	REEP4
0	0.582	0	MSC	TCHP
0	0.423	0	MSC	ATAD5
0	0.413	0	MSC	FAM83D
0	0.931	0	MSC	HNRNPH3
0	0.407	0	MSC	MCM10
0	0.567	0	MSC	FOXC2
0	0.561	0	MSC	SLC7A1
0	0.53	0	MSC	MCM6
0	0.958	0	MSC	PSMD2
0	0.481	0	MSC	SASS6
0	0.969	0	MSC	CAV2
0	0.452	0	MSC	CENPL
0	0.464	0	MSC	RBL1
0	0.615	0	MSC	SCML1
0	0.576	0	MSC	ACYP1
0	0.414	0	MSC	TROAP
0	0.443	0	MSC	POLA2
0	0.555	0	MSC	AMIGO2
0	0.538	0	MSC	TTF2
0	0.585	0	MSC	KIAA0586
0	0.564	0	MSC	G2E3
0	0.986	0	MSC	RANBP1
0	0.401	0	MSC	ZNF367
0	0.531	0	MSC	PBX3
0	0.426	0	MSC	HAUS8
0	0.426	0	MSC	KIF18A
0	0.533	0	MSC	GJC1
0	0.948	0	MSC	HNRNPD
0	0.55	0	MSC	RCAN3
0	0.985	0	MSC	TUBA1C
0	0.492	0	MSC	UBR7
0	0.432	0	MSC	TIMELESS
0	0.586	0	MSC	PGM2
0	0.393	0	MSC	KIF20A
0	0.977	0	MSC	SNRPD1
0	0.95	0	MSC	HNRNPR
0	0.525	0	MSC	NUDT8
0	0.455	0	MSC	RFWD3
0	0.511	0	MSC	UCK2
0	0.426	0	MSC	E2F7
0	0.429	0	MSC	RFC5
0	0.549	0	MSC	RHNO1
0	0.412	0	MSC	CENPO
0	0.462	0	MSC	LRRCC1
0	0.383	0	MSC	FAM111B
0	0.415	0	MSC	WDR76
0	0.467	0	MSC	NRIP3
0	0.955	0	MSC	CCT5
0	0.968	0	MSC	SNRPB
0	0.545	0	MSC	MBOAT2
0	0.474	0	MSC	MPHOSPH9
0	0.953	0	MSC	KPNB1
0	0.429	0	MSC	CDK2
0	0.495	0	MSC	TIPIN
0	0.415	0	MSC	CENPJ
0	0.535	0	MSC	CASP3
0	0.508	0	MSC	CDCA7L
0	0.418	0	MSC	PRIM1
0	0.525	0	MSC	VANGL1
0	0.542	0	MSC	GOT1
0	0.461	0	MSC	NETO2
0	0.461	0	MSC	PRDM8
0	0.477	0	MSC	RGS20
0	0.383	0	MSC	OIP5
0	0.513	0	MSC	HAUS2
0	0.504	0	MSC	SPATA33
0	0.529	0	MSC	MYCBP
0	0.386	0	MSC	GINS1
0	0.511	0	MSC	ABHD11
0	0.425	0	MSC	DONSON
0	0.466	0	MSC	NUP107
0	0.477	0	MSC	THOP1
0	0.411	0	MSC	MMS22L
0	0.416	0	MSC	WDHD1
0	0.444	0	MSC	MYO19
0	0.381	0	MSC	STIL
0	0.479	0	MSC	KIAA1841
0	0.459	0	MSC	CCP110
0	0.497	0	MSC	MRE11
0	0.411	0	MSC	SFN
0	0.49	0	MSC	SLC8A1
0	0.466	0	MSC	CTPS1
0	0.96	0	MSC	MSN
0	0.986	0	MSC	KCNMA1
0	0.989	0	MSC	HMGN2
0	0.431	0	MSC	CHAC2
0	0.445	0	MSC	ADGRG6
0	0.492	0	MSC	PCNT
0	0.379	0	MSC	MCM8
0	0.481	0	MSC	TRIM24
0	0.434	0	MSC	RMI1
0	0.45	0	MSC	PARP2
0	0.48	0	MSC	TCOF1
0	0.488	0	MSC	SMPD4
0	0.355	0	MSC	IQGAP3
0	0.441	0	MSC	SCLT1
0	0.472	0	MSC	NUP93
0	0.381	0	MSC	FANCG
0	0.99	0	MSC	CAVIN3
0	0.371	0	MSC	C21orf58
0	0.449	0	MSC	CEP192
0	0.338	0	MSC	ERCC6L
0	0.474	0	MSC	FJX1
0	0.37	0	MSC	MCM2
0	0.468	0	MSC	USP13
0	0.974	0	MSC	EIF1AX
0	0.4	0	MSC	NCAPH2
0	0.981	0	MSC	TM4SF1
0	0.353	0	MSC	FANCB
0	0.981	0	MSC	SIVA1
0	0.363	0	MSC	HIST1H1A
0	0.442	0	MSC	SFR1
0	0.441	0	MSC	NUP85
0	0.987	0	MSC	SLC25A5
0	0.442	0	MSC	NUP155
0	0.418	0	MSC	CLN6
0	0.446	0	MSC	STRBP
0	0.428	0	MSC	NR2C2AP
0	0.447	0	MSC	FBXO45
0	0.982	0	MSC	SRSF3
0	0.337	0	MSC	MTFR2
0	0.369	0	MSC	NEMP1
0	0.422	0	MSC	CEP97
0	0.338	0	MSC	FANCD2
0	0.38	0	MSC	HBEGF
0	0.986	0	MSC	S100A16
0	0.412	0	MSC	SLF1
0	0.377	0	MSC	ARNTL2
0	0.402	0	MSC	C16orf74
0	0.327	0	MSC	CENPI
0	0.985	0	MSC	DUT
0	0.404	0	MSC	HIST1H1E
0	0.988	0	MSC	EIF5A
0	0.391	0	MSC	ITGA4
0	0.319	0	MSC	DEPDC1B
0	0.336	0	MSC	RTKN2
0	0.382	0	MSC	NRM
0	0.322	0	MSC	CCNE2
0	0.407	0	MSC	SLC43A3
0	0.325	0	MSC	BRIP1
0	0.406	0	MSC	RCC1
0	0.362	0	MSC	FIGNL1
0	0.386	0	MSC	HHIP-AS1
0	0.409	0	MSC	TJP2
0	0.398	0	MSC	NUP205
0	0.411	0	MSC	NUP188
0	0.368	0	MSC	DSCC1
0	0.334	0	MSC	KNTC1
0	0.35	0	MSC	GEN1
0	0.307	0	MSC	WDR62
0	0.333	0	MSC	C1QTNF2
0	0.404	0	MSC	SOGA1
0	0.316	0	MSC	CCNF
0	0.334	0	MSC	C18orf54
0	0.311	0	MSC	FANCA
0	0.387	0	MSC	ODF2
0	0.339	0	MSC	SUV39H2
0	0.366	0	MSC	PRRG4
0	0.976	0	MSC	DEK
0	0.992	0	MSC	RHEB
0	0.289	0	MSC	POLQ
0	0.31	0	MSC	PAQR4
0	0.289	0	MSC	PLK4
0	0.349	0	MSC	FAM102B
0	0.285	0	MSC	HIST1H3B
0	0.326	0	MSC	ZNF714
0	0.991	0	MSC	CTSL
0	0.323	0	MSC	XIST
0	0.285	0	MSC	BLM
0	1	0	MSC	H2AFZ
0	0.282	0	MSC	DDIAS
0	0.324	0	MSC	PODXL
0	0.994	0	MSC	TPM3
0	0.331	0	MSC	NUP35
0	0.302	0	MSC	INCENP
0	0.991	0	MSC	TAGLN2
0	0.339	0	MSC	LIN54
0	0.345	0	MSC	NKX3-1
0	0.347	0	MSC	PAK4
0	0.283	0	MSC	CEP128
0	0.334	0	MSC	SPATA5
0	0.283	0	MSC	POLE2
0	0.319	0	MSC	NDC1
0	0.33	0	MSC	TMEM51
0	0.312	0	MSC	S1PR3
0	0.26	0	MSC	KIF18B
0	0.285	0	MSC	CHAF1B
0	0.312	0	MSC	CCDC77
0	0.262	0	MSC	TMPO-AS1
0	0.29	0	MSC	CEP152
0	0.993	0	MSC	SSR3
0	0.309	0	MSC	UCP2
0	0.308	0	MSC	GALNT6
0	0.305	0	MSC	MYEF2
0	0.25	0	MSC	CDC25C
0	0.264	0	MSC	CCDC15
0	0.989	0	MSC	PTGES3
0	0.294	0	MSC	GSTCD
0	0.996	0	MSC	DRAP1
0	0.999	0	MSC	TUBA1B
0	0.259	0	MSC	RMI2
0	0.289	0	MSC	CNTRL
0	0.25	0	MSC	TEDC2
0	0.29	0	MSC	OSBPL6
0	0.278	0	MSC	POLA1
0	0.278	0	MSC	TFPI2
0	0.289	0	MSC	NCF2
0	0.997	0	MSC	TNFRSF12A
0	0.284	0	MSC	ZNF85
0	0.255	0	MSC	HIST1H1D
0	0.252	0	MSC	POLD1
0	0.26	0	MSC	WRAP53
0	0.999	0	MSC	RAN
0	0.264	0	MSC	PHF7
0	0.252	0	MSC	EPB41L4B
0	0.255	0	MSC	FANCM
0	0.994	0	MSC	C12orf75
0	0.251	0	MSC	NGEF
0	0.997	0	MSC	TUBB
0	0.999	0	MSC	PPP1R14B
0	0.998	0	MSC	HMGB1
0	1	0	MSC	PFN1
0	1	0	MSC	MT2A
0	0.896	0	MSC	NNMT
9.88131291682493e-324	0.69	2.55876597981182e-319	MSC	RASA1
2.96439387504748e-323	0.925	7.67629793943545e-319	MSC	IFITM3
4.94065645841247e-323	0.34	1.27938298990591e-318	MSC	FAAP24
2.56914135837448e-322	0.591	6.65279154751072e-318	MSC	CASP6
5.43472210425371e-322	0.368	1.4073212888965e-317	MSC	FAM122B
9.68368665848843e-322	0.288	2.50759066021558e-317	MSC	DDX11
1.03753785626662e-321	0.347	2.68670427880241e-317	MSC	CCHCR1
5.66199230134069e-321	0.508	1.46617290643217e-316	MSC	HSPA14.1
6.52166652510445e-321	0.653	1.6887855466758e-316	MSC	BCAR3
9.15997707389671e-321	0.875	2.37197606328555e-316	MSC	KLF6
2.0039302595321e-320	0.359	5.18917740705836e-316	MSC	GRK6
6.71830465214927e-320	0.314	1.73970498967405e-315	MSC	CENPP
3.69146087946746e-319	0.498	9.55903794738098e-315	MSC	NT5DC3
9.97034354620552e-319	0.487	2.58182046128992e-314	MSC	ZMYND19
2.71443618350348e-318	0.407	7.02903249718225e-314	MSC	RPS6KA4
7.06717428599069e-318	0.363	1.83004478135729e-313	MSC	CASP2
1.82762787447011e-317	0.416	4.73264238094034e-313	MSC	WDR5
5.18831872096589e-317	0.399	1.34351513279412e-312	MSC	FGFR1OP
1.41931789446943e-316	0.679	3.67532368772858e-312	MSC	BOLA2
1.58667166374081e-316	0.721	4.10868627325684e-312	MSC	DIXDC1
6.05688602754167e-316	0.309	1.56843063683192e-311	MSC	ABHD3
2.15493950720877e-315	0.546	5.5802158539171e-311	MSC	FARSB
3.78558543435112e-315	0.388	9.80277348225221e-311	MSC	LRWD1
2.7607734660522e-314	0.421	7.14902289034218e-310	MSC	SLC7A5
5.9915381009061e-314	0.827	1.55150879122964e-309	MSC	INSIG1
1.39231171409998e-313	0.657	3.6053911836619e-309	MSC	PMEPA1
5.98156399327137e-313	0.337	1.54892599605762e-308	MSC	MDC1
1.61366450057107e-311	0.815	4.17858422422878e-307	MSC	PLAU
2.5246600370757e-310	0.481	6.53760716600752e-306	MSC	AUTS2
4.36855182714541e-310	0.527	1.1312364956393e-305	MSC	PPP5C
3.60800549822036e-309	0.376	9.34293023764161e-305	MSC	TLNRD1
4.91160507931511e-309	0.603	1.27186013528865e-304	MSC	EHD1
1.73192652207279e-308	0.557	4.4848237289075e-304	MSC	DGKZ
6.552526713584e-308	0.414	1.69677679248258e-303	MSC	ATP10A
8.76916134191908e-308	0.252	2.27077432948995e-303	MSC	ATAD3B
3.15364562019754e-306	0.416	8.16636533350154e-302	MSC	LPXN
5.49368657565638e-305	0.125	1.42259013876622e-300	MSC	CCN5
1.15418050337859e-304	0.391	2.98875041349885e-300	MSC	PLCE1
1.61552153525062e-304	0.58	4.18339301553147e-300	MSC	HERC3
8.36450479790008e-304	0.522	2.16598851741623e-299	MSC	CEBPD
4.85253221940554e-303	0.565	1.25656321821506e-298	MSC	IL7R
4.42051841315233e-302	0.39	1.1446932430858e-297	MSC	MAMDC2
5.36183831292124e-302	0.726	1.38844803113095e-297	MSC	STEAP1B
9.58465520818929e-302	0.293	2.48194646616062e-297	MSC	SLC1A4
1.01633465886969e-301	0.541	2.63179859914305e-297	MSC	PSAT1
6.99668570255989e-300	0.637	1.81179176267788e-295	MSC	CANT1
4.2258512366022e-299	0.403	1.09428417771814e-294	MSC	CAD
1.14972565259981e-297	0.313	2.9772145774072e-293	MSC	TELO2
2.16299098069418e-297	0.588	5.60106514450759e-293	MSC	TIMP3
8.20743117946456e-297	0.483	2.12531430392235e-292	MSC	DPP9
1.08434123307216e-296	0.5	2.80790162304035e-292	MSC	DNER
2.09607520287487e-296	0.538	5.42778673784447e-292	MSC	YRDC
4.09183165089669e-296	0.403	1.0595798059997e-291	MSC	CHI3L1
3.38480055959075e-295	0.642	8.76494104906026e-291	MSC	RABIF
1.72453406815905e-294	0.449	4.46568096949786e-290	MSC	FKBP5
6.91630759475688e-294	0.417	1.79097785166229e-289	MSC	PI4K2B
1.33290778265275e-292	0.275	3.4515647031793e-288	MSC	DCAF15
2.78932032937271e-291	0.314	7.22294499291064e-287	MSC	CCSAP
3.55807399017416e-290	0.448	9.21363259755599e-286	MSC	KCNK6
4.31758247529812e-290	0.858	1.11803798197845e-285	MSC	CLU
2.56119284532087e-289	0.293	6.6322088729584e-285	MSC	TLCD4
1.0018866411293e-288	0.601	2.59438545720432e-284	MSC	CRIP2
1.21998973774262e-287	0.332	3.15916342588453e-283	MSC	C19orf33
1.26859801430343e-285	0.268	3.28503455803874e-281	MSC	SOGA3
2.74721335416594e-285	0.252	7.1139089806127e-281	MSC	LRRC45
8.82383634068116e-285	0.449	2.28493242041939e-280	MSC	EPHB2
8.37236103931318e-282	0.281	2.16802289113015e-277	MSC	TDP1
1.18545292237222e-280	0.379	3.06973034248287e-276	MSC	APAF1
5.06265943175243e-280	0.282	1.31097565985229e-275	MSC	AC010343.3
8.42689415650017e-279	0.27	2.18214424182572e-274	MSC	FHOD3
1.58501862923522e-275	0.935	4.1044057404046e-271	MSC	SERPINE1
4.35992449733061e-275	0.489	1.12900244858376e-270	MSC	MEAK7
3.15006326419082e-274	0.456	8.15708882262213e-270	MSC	KCNN4
6.26800974260036e-274	0.302	1.62310112284636e-269	MSC	HAUS3
1.78674577608138e-273	0.409	4.62677818716274e-269	MSC	SMIM13
2.69912829493242e-272	0.324	6.98939271972749e-268	MSC	LRP8
9.06433362216725e-272	0.286	2.34720919146021e-267	MSC	SFMBT1
1.42369312783854e-271	0.358	3.6866533545379e-267	MSC	KRTAP2-3
3.33747197089082e-271	0.879	8.64238366862179e-267	MSC	GAS5
5.97203546496859e-271	0.364	1.54645858365362e-266	MSC	PAG1
5.16852109692831e-270	0.263	1.33838853804959e-265	MSC	TRIM6
5.89282389827903e-269	0.312	1.52594674845935e-264	MSC	LETM2
3.38636471520659e-268	0.442	8.76899143002746e-264	MSC	RNF26
4.58954659145999e-268	0.323	1.18846308985856e-263	MSC	DOCK10
4.84586085702908e-268	0.308	1.25483566892768e-263	MSC	TUBGCP3
1.31684462203816e-267	0.408	3.40996914876781e-263	MSC	SEMA4B
3.12816992203269e-265	0.304	8.10039601310366e-261	MSC	POLH
2.83017487909286e-264	0.285	7.32873784941095e-260	MSC	ZNF738
4.85614425741788e-263	0.421	1.25749855545836e-258	MSC	ADORA2B
1.27302145733563e-262	0.364	3.29648906377061e-258	MSC	UBASH3B
3.24603415573241e-262	0.262	8.40560544626908e-258	MSC	MIR155HG
1.25479352396306e-261	0.385	3.24928783030233e-257	MSC	KCTD5
2.06199086240483e-261	0.757	5.33952533819731e-257	MSC	POSTN
2.26719852144871e-261	0.281	5.87091057129143e-257	MSC	EXOSC2
1.08116053239566e-260	0.954	2.79966519863857e-256	MSC	MAP4K4
7.52770200603016e-259	0.37	1.94929843446151e-254	MSC	ZW10
2.84998258113723e-258	0.418	7.38002989385486e-254	MSC	SIPA1L3
1.09092183554945e-256	0.306	2.8249420931553e-252	MSC	SPAG1
2.3623010687563e-256	0.312	6.11717861754444e-252	MSC	NDE1
5.75455052474872e-256	0.269	1.49014085838368e-251	MSC	ADTRP
8.49992250091346e-256	0.291	2.20105493161154e-251	MSC	DTX2
6.78273977908329e-255	0.346	1.75639046579362e-250	MSC	UNKL
1.46038780294385e-253	0.392	3.78167421572309e-249	MSC	CPNE2
8.0620327858524e-252	0.431	2.08766338989648e-247	MSC	NTM
1.77168662191573e-251	0.344	4.58778250745079e-247	MSC	MIS12
1.05412246972685e-250	0.282	2.72965013535767e-246	MSC	FAM110A
3.31607889421383e-250	0.314	8.58698629656672e-246	MSC	ZDHHC18
1.16347510440769e-247	0.559	3.01281878286372e-243	MSC	FSTL3
1.34965303594615e-247	0.351	3.49492653658256e-243	MSC	PCBD2
1.72742239012236e-246	0.281	4.47316027922186e-242	MSC	PDXP
7.99212710246918e-246	0.524	2.06956131318439e-241	MSC	SPHK1
3.68516744391068e-243	0.986	9.54274109600672e-239	MSC	RPL31
4.15195287339749e-243	0.88	1.07514819656628e-238	MSC	TMEM158
6.41185185981242e-243	0.396	1.66034903909843e-238	MSC	ADAT1
6.60564697192677e-243	0.259	1.71053228338044e-238	MSC	WDR4
2.06885113451785e-242	0.422	5.35729001283398e-238	MSC	MTFP1
2.44854468859189e-242	0.443	6.34050647110869e-238	MSC	C11orf91
2.61972138316721e-242	0.282	6.78376852171149e-238	MSC	TOE1
8.25693803850359e-241	0.884	2.1381341050705e-236	MSC	MT-CO1
1.16118068992103e-240	0.509	3.0068773965505e-236	MSC	MICAL2
4.64376460158442e-240	0.432	1.20250284358029e-235	MSC	TOR4A
1.33916757659988e-239	0.473	3.46777443960539e-235	MSC	SLC16A2
2.00370523053259e-238	0.358	5.18859469446413e-234	MSC	KRBOX1
4.39590419766959e-238	0.328	1.13831939198654e-233	MSC	APCDD1L
1.52854268000053e-236	0.387	3.95816126986137e-232	MSC	MICALL1
2.44369652993239e-236	0.452	6.32795216425993e-232	MSC	FTSJ1
3.00064674922301e-235	0.35	7.77017475711299e-231	MSC	CHST11
5.10514341054208e-235	0.311	1.32197688615987e-230	MSC	FBXL6
4.39811495378629e-232	0.363	1.13889186728296e-227	MSC	NCAM1
1.32531698170784e-229	0.28	3.43190832413246e-225	MSC	PGAM5
1.81492000506079e-229	0.372	4.69973535310492e-225	MSC	WDR77
2.04527837081857e-229	0.293	5.29624834123469e-225	MSC	BUD13
3.75858601321297e-229	0.284	9.73285848121498e-225	MSC	NDP
6.4527739240691e-229	0.871	1.67094580763769e-224	MSC	MT-CYB
1.06965207101656e-228	0.648	2.76986403789739e-224	MSC	CKB
4.08958674610766e-228	0.481	1.05899848790458e-223	MSC	DCLK1
1.06175024197033e-226	0.374	2.74940225158217e-222	MSC	RP2
3.34072573225301e-225	0.389	8.65080928366917e-221	MSC	FAM24B
7.14745865948005e-225	0.423	1.85083441987236e-220	MSC	TNFSF9
1.97820250109638e-224	0.401	5.12255537658906e-220	MSC	SH2B3
2.46539974677149e-223	0.251	6.38415264426477e-219	MSC	SFRP4
3.43151816463128e-223	0.471	8.8859162873127e-219	MSC	CDCP1
1.89919155239914e-222	0.378	4.91795652493756e-218	MSC	TCF7
6.16947376115711e-222	0.308	1.59758523045163e-217	MSC	AC022613.1
1.49896205288169e-221	0.282	3.88156223593713e-217	MSC	ABCB10
2.00010963603358e-219	0.312	5.17928390250896e-215	MSC	SAAL1
9.43426826345123e-213	0.953	2.4430037668207e-208	MSC	ZFAS1
1.38878529454323e-212	0.302	3.5962595202197e-208	MSC	MPV17L2
1.668495194085e-212	0.279	4.3205683050831e-208	MSC	CCDC110
1.76418612303673e-211	0.291	4.56835996560362e-207	MSC	LSR
5.9583482969063e-207	0.442	1.54291429148389e-202	MSC	HSD3B7
2.02136194117262e-206	0.259	5.23431674666649e-202	MSC	ARHGDIB
3.04168569708976e-204	0.363	7.87644511261394e-200	MSC	C16orf95
1.02974683133372e-203	0.346	2.66652941973867e-199	MSC	GNG2
3.42768319043283e-203	0.34	8.87598562162583e-199	MSC	ZDHHC14
5.30638714558403e-203	0.265	1.37408895134898e-198	MSC	TXNIP
1.60399537946698e-202	0.264	4.15354603512975e-198	MSC	DARS2
8.13369827232898e-200	0.259	2.10622116761959e-195	MSC	PHLPP2
1.37979376388112e-199	0.339	3.57297595157016e-195	MSC	MRAP2
8.09241819199349e-198	0.387	2.09553169081671e-193	MSC	WNK4
4.48947980389192e-195	0.29	1.16255079521781e-190	MSC	PRXL2B
6.67037420350552e-194	0.615	1.72729339999775e-189	MSC	SFRP1
1.22022199241483e-193	0.314	3.15976484935821e-189	MSC	RAC3
5.3064230820989e-190	0.366	1.37409825710951e-185	MSC	SH3BP5L
1.24421616118513e-186	0.869	3.2218977493889e-182	MSC	MT-ND4
7.52637739508726e-186	0.356	1.94895542645785e-181	MSC	ULBP2
1.14000516445483e-185	0.356	2.95204337335577e-181	MSC	MANCR
8.82110319043168e-185	0.474	2.28422467116228e-180	MSC	OLFM1
2.15864535134634e-183	0.265	5.58981213731134e-179	MSC	SHISAL1
7.32449431996228e-183	0.261	1.89667780415423e-178	MSC	KCNS3
8.66884973515275e-183	0.47	2.2447986389178e-178	MSC	C1R
1.47769780903221e-181	0.582	3.8264984764889e-177	MSC	SELENOP
1.3516487919798e-179	0.336	3.50009454683169e-175	MSC	SLC2A6
3.0386013060817e-175	0.305	7.86845808209856e-171	MSC	TBXAS1
1.85420077506905e-173	0.288	4.8014529070413e-169	MSC	FAM241A
2.0172707146879e-173	0.875	5.22372251568431e-169	MSC	MT-ATP6
6.78802940499917e-171	0.88	1.75776021442454e-166	MSC	MT-CO3
6.1888484717956e-167	0.845	1.60260231177147e-162	MSC	MT-ND3
1.39737389147313e-166	0.803	3.61849969196966e-162	MSC	IFITM2
6.06665871415138e-166	0.619	1.5709612740295e-161	MSC	PNRC1
1.42917474156226e-164	0.257	3.70084799327548e-160	MSC	MICAL1
2.02542752600316e-159	0.359	5.24484457858519e-155	MSC	CD70
4.80110131670656e-159	0.832	1.24324518596116e-154	MSC	MT-ND1
1.4126107901285e-157	0.431	3.65795564103776e-153	MSC	HAPLN1
2.34379990077698e-156	0.291	6.069269843062e-152	MSC	COQ3
2.9278950344581e-154	0.329	7.58178419172924e-150	MSC	C10orf90
1.48275025851164e-152	0.271	3.8395817944159e-148	MSC	CRY1
5.396738449246e-149	0.257	1.39748542143225e-144	MSC	SH2D5
5.97184535289068e-144	0.282	1.54640935413104e-139	MSC	PLPP2
1.91388650819019e-135	0.856	4.95600911295849e-131	MSC	IGFBP4
9.38652630818672e-134	0.857	2.43064098750495e-129	MSC	SOD2
1.84834269109957e-133	0.473	4.78628339860233e-129	MSC	C1S
7.62629360264661e-133	0.562	1.97482872840534e-128	MSC	GPX3
1.09095974736177e-132	0.795	2.8250402657933e-128	MSC	HLA-B
1.12640512762184e-128	0.919	2.91682607797675e-124	MSC	DAB2
1.57452221549755e-128	0.806	4.0772252770309e-124	MSC	CCN2
3.49237196282586e-125	0.783	9.04349719773756e-121	MSC	ARID5B
4.62201846142816e-124	0.1	1.19687168058682e-119	MSC	GALNT15
7.42435511002634e-124	0.718	1.92253675574132e-119	MSC	ADM
1.96791802773301e-122	0.279	5.09592373281462e-118	MSC	NDUFA4L2
6.10104140016591e-116	0.296	1.57986467057296e-111	MSC	HIST1H2BJ
4.53190612378096e-112	0.205	1.17353709075308e-107	MSC	PLTP
1.94847214631921e-110	0.482	5.04556862289359e-106	MSC	LRRC75A
3.75416653976817e-106	0.789	9.72141425472969e-102	MSC	MT-ND5
2.10141153990782e-103	0.462	5.4416051825913e-99	MSC	MTRNR2L12
3.28060082777062e-103	0.09	8.49511584351202e-99	MSC	KCNK15
2.33378593374528e-102	0.813	6.04333867543341e-98	MSC	CITED2
2.87864953417218e-95	0.817	7.45426296873887e-91	MSC	MT-ND2
9.39785369932694e-89	0.554	2.43357421544071e-84	MSC	AEBP1
1.49237705236594e-88	0.221	3.86451037710159e-84	MSC	SCRG1
2.19913037806254e-88	0.237	5.69464811399296e-84	MSC	SLC40A1
4.14597904944525e-86	0.125	1.07360127485385e-81	MSC	SERPING1
1.00716618468663e-84	0.7	2.60805683524603e-80	MSC	NRN1
2.56197773231931e-84	0.277	6.63424133784085e-80	MSC	PLAAT4
7.80551304842215e-79	0.329	2.02123760388892e-74	MSC	FGF7
1.56792701148521e-76	0.736	4.06014699624095e-72	MSC	SOD3
6.67355765009426e-76	0.27	1.72811775349191e-71	MSC	EGR1
4.1558489458666e-75	0.281	1.07615708453216e-70	MSC	MAFB
6.83028714257077e-75	0.077	1.7687028555687e-70	MSC	CFD
2.95702241587285e-74	0.892	7.65720954590276e-70	MSC	EIF4A2
2.93402965882283e-72	0.158	7.59766980152171e-68	MSC	DEPP1
9.0988789826505e-71	0.689	2.35615471255735e-66	MSC	COL3A1
8.27872262875234e-66	0.552	2.14377522471542e-61	MSC	EPB41L4A-AS1
6.16886709956188e-64	0.961	1.59742813543155e-59	MSC	SAT1
4.32144949232511e-62	0.215	1.11903934603759e-57	MSC	GDF15
3.66000025122498e-59	0.264	9.47757065054708e-55	MSC	SORBS2
2.23805081375086e-57	0.722	5.79543258220786e-53	MSC	MMP2
1.21365762841049e-54	0.111	3.14276642876895e-50	MSC	CP
3.54313340098516e-54	0.304	9.17494394185108e-50	MSC	GAS1
7.89849127239832e-54	0.291	2.04531431498754e-49	MSC	CYP1B1
1.80615734760467e-52	0.52	4.67704445162229e-48	MSC	FBXO32
2.01901764234464e-52	0.609	5.22824618485143e-48	MSC	COL12A1
1.22813763015567e-51	0.216	3.1802623932881e-47	MSC	BHLHE41
7.55885079740234e-51	0.303	1.95736441398733e-46	MSC	FOS
6.97886726997897e-49	0.732	1.80717767956105e-44	MSC	NOP53
1.53667632111282e-48	0.975	3.97922333352166e-44	MSC	NEAT1
3.83597510910276e-48	0.255	9.93325754502161e-44	MSC	CHI3L2
4.17437007822155e-47	0.319	1.08095313175547e-42	MSC	THBS2
1.44245721040655e-46	0.474	3.73524294634777e-42	MSC	JUNB
2.19567134956953e-46	0.355	5.68569095971029e-42	MSC	PPP1R3C
5.30991676217411e-46	0.604	1.37500294556499e-41	MSC	GJA1
1.74468235254595e-45	0.579	4.51785495191775e-41	MSC	IER5L
5.70924295198041e-45	0.276	1.47840846241533e-40	MSC	CCL2
1.48737144695331e-44	0.313	3.85154836188558e-40	MSC	CD24
6.6029992292865e-43	0.88	1.70984665042374e-38	MSC	MFGE8
9.50414011778382e-40	0.345	2.46109708350012e-35	MSC	MGP
4.97373125521847e-39	0.211	1.28794770853882e-34	MSC	SLC2A12
5.06818692329898e-37	0.472	1.31240700378827e-32	MSC	AKR1C3
2.87212436785333e-36	0.395	7.4373660505562e-32	MSC	SLPI
2.71806110775139e-35	0.782	7.03841923852222e-31	MSC	ANTXR1
1.96005597760468e-34	0.177	5.07556495400733e-30	MSC	LINC01503
3.2501492074157e-34	0.481	8.41626137260296e-30	MSC	CTSF
6.41783119514111e-32	0.504	1.66189738798179e-27	MSC	NDRG1
8.07465202845002e-30	0.208	2.09093114276713e-25	MSC	FILIP1L
8.8579264612229e-30	0.351	2.29376005713367e-25	MSC	DDIT4
3.00424239326051e-29	0.197	7.77948567734808e-25	MSC	BRINP1
5.1984137415203e-29	0.525	1.34612923836668e-24	MSC	PLAAT3
1.44975726451407e-26	0.203	3.75414643645917e-22	MSC	BMP4
1.1098693645221e-25	0.182	2.87400671942998e-21	MSC	GABARAPL1
5.35163086586219e-25	0.82	1.38580481271501e-20	MSC	TBL1XR1
2.39370561884859e-24	0.397	6.19850070000842e-20	MSC	LMO7-AS1
4.08059965924903e-24	0.603	1.05667128176254e-19	MSC	SOX4
8.87702032265663e-23	0.371	2.29870441255194e-18	MSC	IGFBP5
9.98720333192352e-23	0.251	2.58618630280159e-18	MSC	FBLN1
1.74880912317525e-21	0.508	4.5285412244623e-17	MSC	STAT2
4.34932490382746e-21	0.273	1.12625768384612e-16	MSC	MSMP
6.60557817246373e-21	0.496	1.71051446775948e-16	MSC	MDK
8.67922697856936e-21	0.566	2.24748582610054e-16	MSC	PLPP3
3.80944729809519e-20	0.621	9.86456377841749e-16	MSC	CFH
4.13871997736971e-20	0.71	1.07172153813989e-15	MSC	ZMAT3
7.9811046949871e-19	0.745	2.06670706076691e-14	MSC	MME
3.80607954376749e-18	0.618	9.8558429785859e-14	MSC	AKR1C1
5.01593540414289e-18	0.36	1.2988764729028e-13	MSC	KCNQ1OT1
2.81293833138533e-17	0.201	7.2841038091223e-13	MSC	KLHL24
4.120488172755e-17	0.755	1.06700041233491e-12	MSC	DTWD1
4.60829877864959e-17	0.574	1.19331896873131e-12	MSC	YPEL3
2.410770061339e-16	0.678	6.24268907383734e-12	MSC	CPQ
4.61369381222997e-15	0.237	1.19471601267695e-10	MSC	RBM43
1.21426062344836e-14	0.534	3.14432788441953e-10	MSC	CREG1
1.23971107441576e-13	0.401	3.2102318271996e-09	MSC	PLCG2
1.78786536554838e-13	0.713	4.62967736408753e-09	MSC	SULF1
4.42115662473061e-13	0.366	1.14485850797399e-08	MSC	CREBRF
7.78519260346971e-13	0.499	2.01597562466848e-08	MSC	PCMTD1
1.12960894822228e-12	0.42	2.92512237142161e-08	MSC	DPP4
4.55709940197954e-12	0.633	1.1800608901426e-07	MSC	BDH2
3.63232961975108e-11	0.258	9.40591755034543e-07	MSC	ZNF91
5.51894293935741e-11	0.255	1.4291302741466e-06	MSC	PHKG1
6.54241110360320e-11	0.26	1.69415735527805e-06	MSC	TPT1-AS1
8.00047930258742e-11	0.35	2.07172411540501e-06	MSC	MXI1
1.31645642921061e-10	0.32	3.40896392344087e-06	MSC	IFI16
1.42881433142056e-10	0.29	3.69991471121353e-06	MSC	PTGFR
2.02603876622429e-10	0.996	5.2464273851378e-06	MSC	MALAT1
2.25515744219029e-10	0.645	5.83973019655176e-06	MSC	DSE
2.40079156292994e-09	0.347	6.21684975220708e-05	MSC	PAPPA
6.11018630725129e-09	0.702	0.000158223274426272	MSC	WSB1
1.9470869178553e-08	0.598	0.000504198157378629	MSC	FHL1
2.9533991615276e-08	0.401	0.000764782712877572	MSC	SNHG14
3.13430846606849e-08	0.232	0.000811629177288434	MSC	TMTC1
3.22208212808122e-08	0.262	0.000834358167066633	MSC	PCDHGC3
5.65180143778556e-08	0.446	0.00146353398231457	MSC	SSPN
6.22936598360954e-08	0.658	0.00161309432145569	MSC	EPAS1
1.09126674812665e-07	0.261	0.00282583524427396	MSC	ARHGAP42
1.69388311347676e-07	0.326	0.00438631032234806	MSC	MT-ND6
1.98097595702182e-07	0.266	0.00512973724070802	MSC	TNFAIP6
2.57895772378044e-07	0.27	0.00667821102572946	MSC	PHLDB2
3.75253119288082e-07	0.386	0.00971717952396488	MSC	AFF1
1.34673608455412e-06	0.437	0.0348737309095289	MSC	ADAMTS5
