# Supplementary material for: Integrating multi-omics and machine learning to explore the role of amino acid metabolism in intervertebral disk degeneration
Source: Front Neurol. 2026 May 13;17:1808282. doi: 10.3389/fneur.2026.1808282 (PMC13212091; doi:10.3389/fneur.2026.1808282)
Supplement: Supplementary file 7 [file Table_7.xlsx]

## Sheet: Sheet1
Table S7：Molecular docking analysis results
Durgs	Genes	Molecular Formula	SMILES	Molecular Weight	Binding energy	Connected amino acid residues
NVP-AEW541	AIFM1	C27H29N5O	C1CN(C1)CC2CC(C2)N3C=C(C4=C(N=CN=C43)N)C5=CC(=CC=C5)OCC6=CC=CC=C6	439.6 g/mol	-10.7	THR:141:A,ALA:142:A,ARG:172:A,PRO:173:A,LEU:175:A,SER:176:A,LYS:177:A,PRO:264:A,ARG:265:A,PHE:284:A,ARG:285:A,GLY:309:A,PHE:310:A,LEU:311:A,GLY:312:A,GLU:314:A,ILE:343:A,ALA:396:A,ALA:397:A,VAL:398:A,GLY:399:A,LEU:400:A,ASP:438:A,ARG:451:A,VAL:452:A,GLU:453:A,HIS:454:A,HIS:455:A,ALA:458:A,PHE:482:A,TRP:483:A,SER:484:A,ALA:494:A,VAL:498:A
Epigallocatechin Gallate	AIFM1	C22H18O11	C1[C@H]([C@H](OC2=CC(=CC(=C21)O)O)C3=CC(=C(C(=C3)O)O)O)OC(=O)C4=CC(=C(C(=C4)O)O)O	458.4 g/mol	-10.7	GLY:140:A,THR:141:A,ALA:142:A,TYR:170:A,MET:171:A,ARG:172:A,PRO:173:A,PRO:174:A,LEU:175:A,SER:176:A,LYS:177:A,PHE:205:A,THR:263:A,PRO:264:A,ARG:265:A,LEU:283:A,PHE:284:A,ARG:285:A,LYS:286:A,GLY:308:A,GLY:309:A,PHE:310:A,LEU:311:A,GLU:314:A,LYS:342:A,ILE:343:A,ALA:396:A,ALA:397:A,VAL:398:A,GLY:399:A,LEU:400:A,GLY:437:A,ASP:438:A,ARG:450:A,VAL:452:A,GLU:453:A,HIS:454:A,HIS:455:A,ASP:456:A,HIS:457:A…
5,6-Dichloro-1H-benzimidazole	AIFM1	C7H4Cl2N2	C1=C2C（=CC（=C1Cl）Cl）N=CN2	187.02 g/mol	-5.8	ILE:137:A,GLY:138:A,GLY:139:A,GLY:140:A,THR:141:A,ALA:142:A,ALA:143:A,VAL:162:A,SER:163:A,GLU:164:A,ASP:165:A,ARG:172:A,PRO:173:A,LEU:175:A,SER:176:A,LYS:231:A,LYS:232:A,VAL:233:A,VAL:234:A,ALA:259:A,THR:260:A,GLY:261:A,GLY:262:A,PHE:284:A,ARG:285:A,LYS:286:A,ASN:403:A,GLU:405:A,LEU:406:A,ASP:438:A,GLU:453:A,HIS:454:A,HIS:455:A,ALA:458:A
Perifosine	AIFM1	C25H52NO4P	CCCCCCCCCCCCCCCCCCOP(=O)([O-])OC1CC[N+](CC1)(C)C	461.7 g/mol	-6.9	THR:141:A,ARG:172:A,PRO:173:A,PRO:174:A,LEU:175:A,SER:176:A,LYS:177:A,PHE:284:A,ARG:285:A,GLY:308:A,GLY:309:A,PHE:310:A,LEU:311:A,GLY:312:A,GLU:314:A,LYS:342:A,ILE:343:A,ALA:397:A,VAL:398:A,GLY:399:A,LEU:400:A,ASP:438:A,ARG:450:A,ARG:451:A,VAL:452:A,GLU:453:A,HIS:454:A,HIS:455:A,ALA:458:A,PHE:482:A,TRP:483:A,SER:484:A,ALA:494:A,GLY:496:A,VAL:498:A
THYMOL	AIFM1	C10H14O	CC1=CC(=C(C=C1)C(C)C)O	150.22 g/mol	-6.4	ILE:137:A,GLY:138:A,THR:141:A,VAL:162:A,SER:163:A,GLU:164:A,ARG:172:A,PRO:173:A,LEU:175:A,SER:176:A,LYS:177:A,LYS:231:A,LYS:232:A,VAL:233:A,THR:260:A,PHE:284:A,ARG:285:A,LYS:286:A,PHE:310:A,LEU:311:A,ASN:403:A,VAL:404:A,GLU:405:A,LEU:406:A,ASP:438:A,GLU:453:A,HIS:454:A,HIS:455:A,PHE:482:A
NITROFEN	AIFM1	C12H7Cl2NO3	C1=CC(=CC=C1[N+](=O)[O-])OC2=C(C=C(C=C2)Cl)Cl	284.09 g/mol	-8.1	GLY:140:A,THR:141:A,ALA:142:A,TYR:170:A,ARG:172:A,PRO:173:A,LEU:175:A,SER:176:A,LYS:177:A,PRO:264:A,ARG:265:A,PHE:284:A,ARG:285:A,GLY:309:A,PHE:310:A,LEU:311:A,GLY:312:A,GLU:314:A,ILE:343:A,ALA:396:A,ALA:397:A,VAL:398:A,GLY:399:A,LEU:400:A,ASP:438:A,GLU:453:A,HIS:454:A,HIS:455:A,ALA:458:A,PHE:482:A,TRP:483:A,SER:484:A
4-Hydroperoxycyclofosfamide	AIFM1	C7H15Cl2N2O4P	C1COP(=O)(NC1OO)N(CCCl)CCCl	293.08 g/mol	-6	GLY:140:A,THR:141:A,ALA:142:A,ALA:143:A,TYR:170:A,ARG:172:A,PRO:173:A,PRO:174:A,LEU:175:A,SER:176:A,LYS:177:A,ALA:259:A,THR:260:A,GLY:261:A,GLY:262:A,PHE:284:A,ARG:285:A,PHE:310:A,LEU:311:A,GLU:314:A,LEU:400:A,ALA:436:A,GLY:437:A,ASP:438:A,ALA:439:A,GLU:453:A,HIS:454:A,HIS:455:A,ASP:456:A,ALA:458:A,MET:481:A,PHE:482:A,TRP:483:A,SER:484:A,ASP:485:A
Vorinostat	AIFM1	C14H20N2O3	C1=CC=C(C=C1)NC(=O)CCCCCCC(=O)NO	264.32 g/mol	-7.5	GLY:140:A,THR:141:A,ALA:142:A,ARG:172:A,PRO:173:A,PRO:174:A,LEU:175:A,SER:176:A,LYS:177:A,ALA:259:A,THR:260:A,GLY:261:A,PHE:284:A,ARG:285:A,LYS:286:A,PHE:310:A,LEU:311:A,GLU:314:A,LEU:400:A,ALA:436:A,GLY:437:A,ASP:438:A,ALA:439:A,GLU:453:A,HIS:454:A,HIS:455:A,ASP:456:A,ALA:458:A,PHE:482:A,TRP:483:A,SER:484:A,ASP:485:A
Vorinostat	GM2A	C14H20N2O3	C1=CC=C(C=C1)NC(=O)CCCCCCC(=O)NO	264.32 g/mol	-6.7	ASN:7:A,CYS:8:A,ALA:15:A,VAL:16:A,ILE:17:A,VAL:37:A,MET:38:A,GLY:39:A,SER:40:A,THR:41:A,LEU:45:A,LEU:98:A,LEU:103:A,PRO:104:A,CYS:105:A,PHE:109:A,GLY:112:A,TYR:114:A,SER:115:A,LEU:116:A,SER:141:A,LEU:143:A,LEU:150:A,GLY:151:A,CYS:152:A,ILE:153:A
latamoxef	AGK	C20H20N6O9S	CN1C(=NN=N1)SCC2=C(N3[C@@H]([C@@](C3=O)(NC(=O)C(C4=CC=C(C=C4)O)C(=O)O)OC)OC2)C(=O)O	520.5 g/mol	-8.1	GLU:85:C,ALA:86:C,LEU:87:C,LEU:88:C,GLU:89:C,ALA:90:C,SER:91:C,GLY:92:C,THR:93:C,LEU:94:C,LEU:96:C,LEU:97:C,ALA:98:C,THR:101:C,ARG:171:C,TRP:172:C,LEU:175:C,GLY:176:C,ALA:177:C,MET:179:C,ARG:180:C,ASP:181:C,CYS:182:C,ASP:183:C,ARG:66:D,PHE:67:D,GLU:69:D,TYR:70:D,GLN:73:D,THR:37:F,THR:38:F,ARG:39:F,GLU:40:F,VAL:41:F,LYS:42:F,PRO:43:F,THR:46:F,ASP:52:G,ARG:53:G,VAL:55:G,SER:56:G,LYS:57:G,LEU:59:G,A…
latamoxef	AIFM1	C20H20N6O9S	CN1C(=NN=N1)SCC2=C(N3[C@@H]([C@@](C3=O)(NC(=O)C(C4=CC=C(C=C4)O)C(=O)O)OC)OC2)C(=O)O	520.5 g/mol	-9.7	THR:141:A,ARG:172:A,PRO:173:A,LEU:175:A,SER:176:A,LYS:177:A,PHE:284:A,ARG:285:A,LYS:286:A,GLY:307:A,GLY:308:A,GLY:309:A,PHE:310:A,LEU:311:A,GLY:312:A,GLU:314:A,GLU:336:A,MET:340:A,LYS:342:A,ILE:343:A,ALA:397:A,VAL:398:A,GLY:399:A,LEU:400:A,ASP:438:A,ARG:450:A,ARG:451:A,VAL:452:A,GLU:453:A,HIS:454:A,HIS:455:A,ASP:456:A,ALA:458:A,PHE:482:A,TRP:483:A,SER:484:A,ASP:485:A,ALA:494:A,ILE:495:A,GLY:496:A…
latamoxef	GM2A	C20H20N6O9S	CN1C(=NN=N1)SCC2=C(N3[C@@H]([C@@](C3=O)(NC(=O)C(C4=CC=C(C=C4)O)C(=O)O)OC)OC2)C(=O)O	520.5 g/mol	-7.7	ASN:7:A,ASP:13:A,ALA:15:A,VAL:16:A,ILE:17:A,LEU:20:A,LEU:35:A,VAL:37:A,MET:38:A,GLY:39:A,SER:40:A,THR:41:A,LEU:45:A,LEU:49:A,VAL:51:A,LEU:53:A,PHE:80:A,LEU:84:A,LEU:98:A,LEU:103:A,PRO:104:A,CYS:105:A,PHE:109:A,GLY:112:A,TYR:114:A,SER:115:A,LEU:116:A,SER:141:A,VAL:142:A,LEU:143:A,LEU:150:A,GLY:151:A,CYS:152:A,ILE:153:A,ILE:155:A
Rubitecan	AIFM1	C20H15N3O6	CC[C@@]1(C2=C(COC1=O)C(=O)N3CC4=CC5=C(C=CC=C5[N+](=O)[O-])N=C4C3=C2)O	393.3 g/mol	-9.8	ARG:172:A,PRO:173:A,LEU:175:A,SER:176:A,LYS:177:A,PRO:264:A,ARG:265:A,PHE:284:A,ARG:285:A,GLY:307:A,GLY:308:A,GLY:309:A,PHE:310:A,LEU:311:A,GLU:314:A,GLU:336:A,MET:340:A,LYS:342:A,ILE:343:A,ALA:397:A,VAL:398:A,GLY:399:A,LEU:400:A,ASP:438:A,ARG:451:A,VAL:452:A,GLU:453:A,HIS:454:A,HIS:455:A,PHE:482:A,TRP:483:A
selegiline	AIFM1	C13H17N	C[C@H](CC1=CC=CC=C1)N(C)CC#C	187.28 g/mol	-6.6	THR:141:A,ARG:172:A,PRO:173:A,LEU:175:A,SER:176:A,LYS:177:A,PHE:284:A,ARG:285:A,LYS:286:A,GLY:309:A,PHE:310:A,LEU:311:A,GLU:314:A,ILE:343:A,ASP:438:A,GLU:453:A,HIS:454:A,HIS:455:A,ALA:458:A,PHE:482:A,TRP:483:A,VAL:498:A
gambogic acid	AIFM1	C38H44O8	CC(=CCC[C@@]1(C=CC2=C(C3=C(C(=C2O1)CC=C(C)C)O[C@@]45[C@H]6C[C@@H](C=C4C3=O)C(=O)[C@@]5(OC6(C)C)C/C=C(/C)\C(=O)O)O)C)C	628.7 g/mol	-10.6	ARG:172:A,PRO:173:A,PRO:174:A,LEU:175:A,SER:176:A,LYS:177:A,PRO:264:A,PHE:284:A,ARG:285:A,LYS:286:A,GLY:308:A,GLY:309:A,PHE:310:A,LEU:311:A,GLY:312:A,GLU:314:A,MET:340:A,LYS:342:A,ILE:343:A,ALA:396:A,ALA:397:A,VAL:398:A,GLY:399:A,LEU:400:A,ASP:438:A,GLU:453:A,HIS:454:A,HIS:455:A,PHE:482:A,TRP:483:A,SER:484:A
Prolinedithiocarbamate	AIFM1	C6H9NO2S2	C1C[C@H](N(C1)C(=S)S)C(=O)O	191.3 g/mol	-5.1	THR:141:A,ARG:172:A,PRO:173:A,PRO:174:A,LEU:175:A,SER:176:A,LYS:177:A,PHE:284:A,ARG:285:A,GLY:309:A,PHE:310:A,LEU:311:A,GLY:312:A,GLU:314:A,ILE:343:A,LEU:400:A,ASP:438:A,GLU:453:A,HIS:454:A,HIS:455:A,ALA:458:A,PHE:482:A,TRP:483:A,SER:484:A,ASP:485:A
Mangostin	AIFM1	C24H26O6	CC(=CCC1=C(C2=C(C=C1O)OC3=C(C2=O)C(=C(C(=C3)O)OC)CC=C(C)C)O)C	410.5 g/mol	-9.6	GLY:140:A,THR:141:A,ALA:142:A,TYR:170:A,MET:171:A,ARG:172:A,PRO:173:A,LEU:175:A,SER:176:A,LYS:177:A,ALA:259:A,THR:260:A,GLY:261:A,PRO:264:A,PHE:284:A,ARG:285:A,GLY:309:A,PHE:310:A,LEU:311:A,GLY:312:A,GLU:314:A,LYS:342:A,ILE:343:A,ALA:396:A,ALA:397:A,VAL:398:A,GLY:399:A,LEU:400:A,ALA:436:A,GLY:437:A,ASP:438:A,ALA:439:A,GLU:453:A,HIS:454:A,HIS:455:A,ALA:458:A,PHE:482:A,TRP:483:A,SER:484:A,ASP:485:A
CI-1040	AIFM1	C17H14ClF2IN2O2	C1CC1CONC(=O)C2=C(C(=C(C=C2)F)F)NC3=C(C=C(C=C3)I)Cl	478.7 g/mol	-9	THR:141:A,ALA:142:A,ARG:172:A,PRO:173:A,PRO:174:A,LEU:175:A,SER:176:A,LYS:177:A,PRO:264:A,ARG:265:A,PHE:284:A,ARG:285:A,LYS:286:A,GLY:309:A,PHE:310:A,LEU:311:A,GLU:314:A,ILE:343:A,ALA:397:A,VAL:398:A,GLY:399:A,LEU:400:A,ASP:438:A,GLU:453:A,HIS:454:A,HIS:455:A,ASP:456:A,ALA:458:A,MET:481:A,PHE:482:A,TRP:483:A,SER:484:A
Benzamide	AIFM1	C7H7NO	C1=CC=C(C=C1)C(=O)N	121.14 g/mol	-5.7	ILE:137:A,GLY:138:A,GLY:139:A,GLY:140:A,THR:141:A,ALA:142:A,ALA:143:A,VAL:162:A,SER:163:A,GLU:164:A,ASP:165:A,ARG:172:A,PRO:173:A,PRO:174:A,LEU:175:A,SER:176:A,LYS:177:A,LYS:231:A,LYS:232:A,VAL:233:A,ALA:259:A,THR:260:A,GLY:261:A,GLY:262:A,PHE:284:A,ARG:285:A,LYS:286:A,LEU:311:A,ASN:403:A,LEU:406:A,ALA:436:A,GLY:437:A,ASP:438:A,ALA:439:A,GLU:453:A,HIS:454:A,HIS:455:A,ALA:458:A
roscovitine	AIFM1	C19H26N6O	CC[C@H](CO)NC1=NC(=C2C(=N1)N(C=N2)C(C)C)NCC3=CC=CC=C3	354.4 g/mol	-8.9	GLY:140:A,THR:141:A,MET:171:A,ARG:172:A,PRO:173:A,LEU:175:A,SER:176:A,LYS:177:A,GLY:261:A,GLY:262:A,THR:263:A,PRO:264:A,PHE:284:A,ARG:285:A,LYS:286:A,GLY:309:A,PHE:310:A,LEU:311:A,GLY:312:A,GLU:314:A,ILE:343:A,ALA:396:A,ALA:397:A,VAL:398:A,GLY:399:A,LEU:400:A,ASP:438:A,GLU:453:A,HIS:454:A,HIS:455:A,ASP:456:A,ALA:458:A,MET:481:A,PHE:482:A,TRP:483:A,SER:484:A
Ezetimibe	CETP	C24H21F2NO3	C1=CC(=CC=C1[C@@H]2[C@H](C(=O)N2C3=CC=C(C=C3)F)CC[C@@H](C4=CC=C(C=C4)F)O)O	409.4 g/mol	-10	ILE:205:A,LEU:206:A,SER:207:A,ASP:208:A,ILE:211:A,PHE:236:A,PHE:265:A,SER:266:A,VAL:269:A,PHE:270:A,LEU:273:A,ALA:274:A,ALA:277:A,LEU:283:A,ILE:331:A,VAL:338:A,VAL:340:A,SER:342:A,THR:369:A,VAL:371:A,GLN:372:A,ALA:373:A,SER:374:A,TYR:375:A,LYS:379:A,LEU:380:A,LEU:382:A,LEU:425:A,PHE:429:A,THR:430:A,LEU:432:A,MET:433:A,VAL:438:A,ILE:443:A,PRO:446:A,ILE:448:A,LEU:455:A,LEU:457:A,MET:459:A
2,3-diformyloxypropyl	CETP	C148H182F4N20Na4O58P4	CC.CC1=CC2=C(C=C1)C=C(O2)/C=C/C3=C(N=C(C=C3)N(C)CCN4C=C(N=N4)COC(=O)CCCOCCOC(=O)CCCOP(=O)([O-])OCC(COC=O)OC=O)F.CC1=CC2=C(C=C1)C=C(O2)/C=C/C3=C(N=C(C=C3)N(CCN4C=C(N=N4)COC(=O)CCCOCCOC(=O)CCCOP(=O)([O-])OCC(COC=O)OC=O)CCO)F.CC1=CC2=C(C=C1)C=C(O2)C3=C(N=C(C=C3)N(C)CCN4C=C(N=N4)COC(=O)CCCOCCOC(=O)CCCOP(=O)([O-])OCC(COC=O)OC=O)F.CC1=CC2=C(C=C1)C=C(O2)C3=C(N=C(C=C3)N(CCN4C=C(N=N4)COC(=O)CCCOCCOC(=O)CC…	3461.0 g/mol	-4.1	CYS:13:A,ILE:15:A,ALA:19:A,LEU:20:A,LEU:23:A,ASN:24:A,GLU:26:A,THR:27:A,VAL:30:A,GLN:73:A,VAL:74:A,ILE:82:A,VAL:84:A,THR:127:A,LEU:129:A,SER:133:A,GLY:134:A,ARG:135:A,VAL:136:A,THR:138:A,SER:191:A,ASN:192:A,MET:194:A,ALA:195:A,VAL:198:A,GLN:199:A,THR:200:A,ALA:203:A,ILE:215:A,SER:216:A,PRO:221:A,LEU:228:A,SER:230:A,HIS:232:A,PHE:463:A,LEU:468:A
phosphatidylcholines	AIFM1	C43H86NO8P	CCCCCCCCCCCCCCCCCCC(=O)OC(COC(=O)CCCCCCCCCCCCCCC)COP(=O)([O-])OCC[N+](C)(C)C	776.1 g/mol	-7.5	GLY:140:A,THR:141:A,ALA:142:A,TYR:170:A,MET:171:A,ARG:172:A,PRO:173:A,LEU:175:A,SER:176:A,LYS:177:A,PRO:264:A,ARG:265:A,PHE:284:A,ARG:285:A,LYS:286:A,GLY:309:A,PHE:310:A,LEU:311:A,GLY:312:A,GLU:314:A,LEU:315:A,ILE:343:A,ALA:396:A,ALA:397:A,VAL:398:A,GLY:399:A,LEU:400:A,ASP:417:A,PHE:418:A,GLY:419:A,GLY:437:A,ASP:438:A,ARG:450:A,ARG:451:A,VAL:452:A,GLU:453:A,HIS:454:A,HIS:455:A,ASP:456:A,ALA:458:A…
7-Hydroxystaurosporine	AIFM1	C28H26N4O4	C[C@@]12[C@@H]([C@@H](C[C@@H](O1)N3C4=CC=CC=C4C5=C6C(=C7C8=CC=CC=C8N2C7=C53)[C@H](NC6=O)O)NC)OC	482.5 g/mol	-8.9	THR:141:A,ARG:172:A,PRO:173:A,LEU:175:A,SER:176:A,LYS:177:A,PRO:264:A,ARG:265:A,SER:266:A,LEU:267:A,SER:268:A,PHE:284:A,ARG:285:A,ILE:306:A,GLY:307:A,GLY:308:A,GLY:309:A,PHE:310:A,LEU:311:A,GLY:312:A,GLU:314:A,LEU:333:A,PHE:334:A,PRO:335:A,GLU:336:A,LYS:342:A,ILE:343:A,ALA:367:A,ILE:368:A,VAL:369:A,ALA:396:A,ALA:397:A,VAL:398:A,GLY:399:A,LEU:400:A,ASP:438:A,ARG:450:A,ARG:451:A,VAL:452:A,GLU:453:A…
danthron	AIFM1	C14H8O4	C1=CC2=C(C(=C1)O)C(=O)C3=C(C2=O)C=CC=C3O	240.21 g/mol	-9.2	ILE:137:A,GLY:138:A,GLY:139:A,GLY:140:A,THR:141:A,ALA:142:A,ALA:143:A,GLU:164:A,ASP:165:A,ARG:172:A,PRO:173:A,PRO:174:A,LEU:175:A,SER:176:A,LYS:177:A,ALA:259:A,THR:260:A,GLY:261:A,GLY:262:A,PRO:264:A,ARG:265:A,PHE:284:A,ARG:285:A,LYS:286:A,GLY:309:A,PHE:310:A,LEU:311:A,GLY:312:A,GLU:314:A,ALA:396:A,ALA:397:A,VAL:398:A,GLY:399:A,LEU:400:A,ASN:403:A,ASP:438:A,GLU:453:A,HIS:454:A,HIS:455:A,ALA:458:A…
Entinostat	AIFM1	C21H20N4O3	C1=CC=C（C（=C1）N）NC（=O）C2=CC=C（C=C2）CNC（=O）OCC3=CN=CC=C3	376.4 g/mol	-9.2	THR:141:A,ARG:172:A,PRO:173:A,PRO:174:A,LEU:175:A,SER:176:A,LYS:177:A,PRO:264:A,PHE:284:A,ARG:285:A,LYS:286:A,GLY:309:A,PHE:310:A,LEU:311:A,GLY:312:A,GLU:314:A,ALA:396:A,ALA:397:A,VAL:398:A,GLY:399:A,LEU:400:A,ASP:438:A,GLU:453:A,HIS:454:A,HIS:455:A,ASP:456:A,PHE:482:A,TRP:483:A,SER:484:A
warfarin	AIFM1	C19H16O4	CC(=O)CC(C1=CC=CC=C1)C2=C(C3=CC=CC=C3OC2=O)O	308.3 g/mol	-9.1	THR:141:A,ARG:172:A,PRO:173:A,LEU:175:A,SER:176:A,LYS:177:A,PHE:284:A,ARG:285:A,LYS:286:A,GLY:309:A,PHE:310:A,LEU:311:A,GLU:314:A,ILE:343:A,ALA:397:A,VAL:398:A,GLY:399:A,LEU:400:A,ASP:438:A,GLU:453:A,HIS:454:A,HIS:455:A,ALA:458:A,PHE:482:A,TRP:483:A,SER:484:A
nevirapine	CETP	C15H14N4O	CC1=C2C(=NC=C1)N(C3=C(C=CC=N3)C(=O)N2)C4CC4	266.30 g/mol	-7.9	ILE:15:A,LEU:20:A,LEU:23:A,ASN:24:A,GLU:26:A,THR:27:A,VAL:30:A,ILE:82:A,SER:191:A,MET:194:A,PHE:197:A,VAL:198:A,ARG:201:A,ALA:202:A,ILE:205:A,LEU:261:A,PHE:263:A,PHE:265:A,PHE:270:A,ALA:373:A,TYR:375:A,LEU:380:A,LEU:382:A,PHE:429:A,THR:430:A,MET:433:A,LYS:436:A,GLY:437:A,VAL:438:A,LEU:440:A,PHE:441:A,ILE:443:A,ILE:448:A,LEU:455:A,LEU:457:A,MET:459:A,PHE:461:A,PHE:463:A,LEU:467:A,LEU:468:A,PHE:471…
oxidopamine	AIFM1	C8H11NO3	C1=C(C(=CC(=C1O)O)O)CCN	169.18 g/mol	-6.1	ILE:137:A,GLY:138:A,GLY:139:A,GLY:140:A,THR:141:A,ALA:142:A,VAL:162:A,SER:163:A,GLU:164:A,TYR:170:A,ARG:172:A,PRO:173:A,PRO:174:A,LEU:175:A,SER:176:A,LYS:177:A,LYS:231:A,LYS:232:A,VAL:233:A,ALA:259:A,THR:260:A,GLY:261:A,PHE:284:A,ARG:285:A,PHE:310:A,LEU:311:A,LEU:400:A,ASN:403:A,VAL:404:A,GLU:405:A,LEU:406:A,PHE:421:A,ALA:436:A,GLY:437:A,ASP:438:A,ALA:439:A,VAL:452:A,GLU:453:A,HIS:454:A,HIS:455:A…
Dacinostat	AIFM1	C22H25N3O3	C1=CC=C2C(=C1)C(=CN2)CCN(CCO)CC3=CC=C(C=C3)/C=C/C(=O)NO	379.5 g/mol	-9.8	GLY:140:A,THR:141:A,ALA:142:A,ALA:143:A,ARG:172:A,PRO:173:A,PRO:174:A,LEU:175:A,SER:176:A,LYS:177:A,ALA:259:A,THR:260:A,GLY:261:A,PRO:264:A,ARG:265:A,PHE:284:A,ARG:285:A,LYS:286:A,GLY:307:A,GLY:308:A,GLY:309:A,PHE:310:A,LEU:311:A,GLY:312:A,GLU:314:A,LYS:342:A,ILE:343:A,ALA:396:A,ALA:397:A,VAL:398:A,GLY:399:A,LEU:400:A,ALA:436:A,GLY:437:A,ASP:438:A,ALA:439:A,VAL:452:A,GLU:453:A,HIS:454:A,HIS:455:A…
cilostazol	AIFM1	C20H27N5O2	C1CCC(CC1)N2C(=NN=N2)CCCCOC3=CC4=C(C=C3)NC(=O)CC4	369.5 g/mol	-10.1	GLY:139:A,GLY:140:A,THR:141:A,ALA:142:A,ALA:143:A,TYR:170:A,ARG:172:A,PRO:173:A,PRO:174:A,LEU:175:A,SER:176:A,LYS:177:A,ALA:259:A,THR:260:A,GLY:261:A,GLY:262:A,PRO:264:A,ARG:265:A,LEU:283:A,PHE:284:A,ARG:285:A,GLY:309:A,PHE:310:A,LEU:311:A,GLU:314:A,ILE:343:A,ALA:396:A,ALA:397:A,VAL:398:A,GLY:399:A,LEU:400:A,ALA:436:A,GLY:437:A,ASP:438:A,ARG:450:A,VAL:452:A,GLU:453:A,HIS:454:A,HIS:455:A,ALA:458:A…
Epigallocatechin Gallate	CETP	C22H18O11	C1[C@H]([C@H](OC2=CC(=CC(=C21)O)O)C3=CC(=C(C(=C3)O)O)O)OC(=O)C4=CC(=C(C(=C4)O)O)O	458.4 g/mol	-8.8	ILE:11:A,ILE:15:A,VAL:198:A,GLN:199:A,THR:200:A,ARG:201:A,ALA:202:A,ILE:205:A,LEU:206:A,PHE:236:A,LEU:261:A,PHE:263:A,PHE:265:A,VAL:269:A,PHE:270:A,LEU:273:A,VAL:338:A,VAL:340:A,THR:369:A,VAL:371:A,ALA:373:A,TYR:375:A,LEU:380:A,LEU:382:A,LEU:425:A,PHE:429:A,THR:430:A,MET:433:A,LYS:436:A,GLY:437:A,VAL:438:A,SER:439:A,LEU:440:A,PHE:441:A,ILE:443:A,PRO:446:A,ILE:448:A,LEU:455:A,LEU:457:A,MET:459:A,P…
Epigallocatechin Gallate	PNPLA2	C22H18O11	C1[C@H]([C@H](OC2=CC(=CC(=C21)O)O)C3=CC(=C(C(=C3)O)O)O)OC(=O)C4=CC(=C(C(=C4)O)O)O	458.4 g/mol	-10.5	PRO:83:A,LEU:84:A,HIS:85:A,PRO:86:A,PHE:88:A,ASN:89:A,VAL:91:A,LYS:92:A,ARG:95:A,GLN:140:A,VAL:143:A,PHE:147:A,VAL:150:A,TYR:151:A,CYS:152:A,GLY:153:A,LEU:154:A,ILE:155:A,PRO:156:A,PRO:157:A,SER:158:A,ARG:163:A,SER:344:A,SER:347:A,PHE:348:A,ARG:351:A,LEU:352:A,GLU:354:A,TRP:355:A,LEU:356:A,ASP:358:A,ASP:362:A,MET:366:A
nicotinic acid	CETP	C6H5NO2	C1=CC(=CN=C1)C(=O)O	123.11 g/mol	-4.8	GLY:10:A,PHE:197:A,ARG:201:A,SER:204:A,ILE:205:A,LEU:206:A,SER:207:A,ASP:208:A,ILE:211:A,LYS:233:A,GLY:234:A,HIS:235:A,PHE:236:A,GLU:243:A,LEU:245:A,PRO:246:A,LEU:247:A,PRO:248:A,GLU:267:A,ARG:268:A,VAL:269:A,HIS:271:A,SER:272:A,LEU:273:A,LYS:275:A,ARG:282:A,GLU:426:A,PHE:429:A,THR:430:A,LEU:432:A,MET:433:A,LYS:436:A
scriptaid	GM2A	C18H18N2O4	C1=CC2=C3C(=C1)C(=O)N(C(=O)C3=CC=C2)CCCCCC(=O)NO	326.3 g/mol	-8.8	ASN:7:A,ASP:13:A,ALA:15:A,VAL:16:A,ILE:17:A,LEU:20:A,LEU:35:A,VAL:37:A,MET:38:A,GLY:39:A,SER:40:A,THR:41:A,LEU:45:A,PHE:80:A,LEU:84:A,LEU:98:A,LEU:103:A,PRO:104:A,CYS:105:A,PHE:109:A,GLY:112:A,THR:113:A,TYR:114:A,SER:115:A,LEU:116:A,SER:141:A,LEU:143:A,LEU:150:A,GLY:151:A,CYS:152:A,ILE:153:A
scriptaid	PNPLA2	C18H18N2O4	C1=CC2=C3C(=C1)C(=O)N(C(=O)C3=CC=C2)CCCCCC(=O)NO	326.3 g/mol	-8.4	PRO:83:A,LEU:84:A,HIS:85:A,PRO:86:A,SER:87:A,PHE:88:A,ASN:89:A,VAL:91:A,LYS:92:A,ARG:95:A,GLN:140:A,VAL:143:A,PHE:147:A,VAL:150:A,TYR:151:A,CYS:152:A,GLY:153:A,LEU:154:A,ILE:155:A,PRO:156:A,PRO:157:A,SER:158:A,ARG:163:A,PHE:348:A,ARG:351:A,LEU:352:A,GLU:354:A,TRP:355:A,ASP:358:A,ASP:362:A
